# Supplementary material for: Identification and reproducibility of diagnostic DNA markers for tuber starch and yield optimization in a novel association mapping population of potato (Solanum tuberosum L.)
Source: Theor Appl Genet. 2016 Jan 29;129:767–85. doi: 10.1007/s00122-016-2665-7 (PMC4799268; doi:10.1007/s00122-016-2665-7)
Supplement: Supplementary file 1 — Supplementary material 1 (XLSX 48 kb) [file 122_2016_2665_MOESM1_ESM.xlsx]

## Sheet: QUEST population
Identification and reproducibility of diagnostic DNA markers for tuber starch and yield optimization in a novel association mapping population of potato (Solanum tuberosum L.)
E. M. Schönhals, F. Ortega, L. Barandalla, A. Aragones, J. I. Ruiz de Galarreta, J.-C. Liao, R. Sanetomo, B. Walkemeier, E. Tacke, E. Ritter, C. Gebhardt
Theoretical and Applied Genetics
Corresponding author: Christiane Gebhardt, Max-Planck Institute for Plant Breeding Research, Cologne, Germany (gebhardt@mpipz.mpg.de)
							Adjusted entry means					Arithmetic mean
Code	Variety/clone	Type	Trial site	Country of origin	Breeder/origin/species	Year of registration	TSC [%]	TY [g / plant]	TSY [g/plant]	TW [g / tuber]	TN [number / plant]	PM1 [score]	PM2 [score]
S001	AGRIA	CUL	APPACALE + NEIKER	Germany	Kartoffelzucht Böhm	1985	13.3418	1296.52	177.029	96.2874	13.6757	3	4.7
S002	ALAVA (synonym MERKUR)	CUL	APPACALE + NEIKER	Austria	NIEDER ÖSTERREICHISCHE SAATBAUGENOSSENSCHAFT	1994	14.7585	653.929	95.6523	61.034	10.8146	6	2
S003	ALEGRIA ORO (synonym FLAVA)	CUL	APPACALE + NEIKER	Germany	POMMERSCHE SAATZUCHT GESELLSCHAFT	1931	16.4466	1134.75	187.734	74.2411	15.4813	5.5	5.5
S004	ALMERA	CUL	APPACALE + NEIKER	Netherlands	SVALOF WEIBULL BV	1999	10.3449	1267.96	140.633	135.54	10.6202	7.5
S005	AMANDA	CUL	APPACALE + NEIKER	Germany	SOLANA	2006	16.1734	1719.04	275.437	83.8443	22.3424	5.5
S006	ANTINA	CUL	APPACALE + NEIKER	Germany	EUROPLANT PFLANZENZUCHT GmbH	2006	16.3657	1694.95	278.321	106.984	16.148	2.5
S007	BARAKA	CUL	APPACALE + NEIKER	Netherlands	O. BRAAK	1971	13.8643	1728.98	233.407	108.654	15.2035	2.5	3.4
S008	CAMILLA	CUL	APPACALE + NEIKER	Germany	Kartoffelzucht Böhm	1998	14.9388	1166.95	177.955	122.254	10.1202	8.5	7
S009	CANDELLA	CUL	APPACALE + NEIKER	Germany	SAKA-RAGIS	2005	15.987	1220.46	200.782	120.471	10.5924	6.5
S010	CARRERA	CUL	APPACALE + NEIKER	Netherlands	HZPC	1999	9.97124	1120.97	113.203	119.234	9.62019	7
S011	DANIELLE	CUL	APPACALE + NEIKER	Netherlands	J. DARWINKEL	1995	13.3114	849.959	112.801	61.2177	15.9257	9	6
S012	DESIREE	CUL	APPACALE + NEIKER	Netherlands	ZPC, Leeuwarden	1962	13.9135	1696.91	250.207	126.386	12.3146	4.9	4.7
S013	ESTA	CUL	APPACALE + NEIKER	Germany	Saatzucht Lange	1978	12.3535	1234.5	158.404	95.1105	16.9535	6.5	5
S014	FINA DE CARVALLO	CUL	APPACALE + NEIKER	Spain (Galicia)	old variety, no breeder	< 1949	14.6978	1158.3	161.178	103.567	11.7591	3.5
S015	FINA DE GREDOS	CUL	APPACALE + NEIKER	Spain	old variety, no breeder	< 1949	13.0812	643.773	83.9872	42.9688	15.9257	2.5
S016	FONTANE	CUL	APPACALE + NEIKER	Netherlands	SVALOF WEIBULL BV	1999	14.8576	1389.95	206.469	90.1456	14.3146	5.5	5
S017	GOYA	CUL	APPACALE + NEIKER	Spain	Asche-Saatzucht	1954	13.1218	1032.72	132.577	80.8224	12.2869	7	2.5
S018	H-88 31/34	CUL	APPACALE + NEIKER	Germany	MPIPZ	unregistered	12.9344	1180.42	147.162	59.5874	20.7516
S019	H98A/11	CUL	APPACALE + NEIKER	Germany	MPIPZ (Gebhardt et al. 2006, Theor Appl Genet 112: 1458-1464)	unregistered	12.8492	1238.43	170.505	55.9622	18.9813	2.2
S020	H98A/18	CUL	APPACALE + NEIKER	Germany	MPIPZ (Gebhardt et al. 2006, Theor Appl Genet 112: 1458-1464)	unregistered	14.8126	713.584	99.4907	23.1565	33.3424	3.5
S021	H98A/25	CUL	APPACALE + NEIKER	Germany	MPIPZ (Gebhardt et al. 2006, Theor Appl Genet 112: 1458-1464)	unregistered	16.0911	1041.43	164.24	32.7119	36.0091	5
S022	H98B/2	CUL	APPACALE + NEIKER	Germany	MPIPZ (Gebhardt et al. 2006, Theor Appl Genet 112: 1458-1464)	unregistered	15.0891	1211.3	175.771	35.8516	32.4535	2.5
S023	HEIDRUN	CUL	APPACALE + NEIKER	Germany	Wolf Lange	1978	17.1715	1960.19	332.194	104.594	19.1202	3	4.5
S024	IDOIA	CUL	APPACALE + NEIKER	Spain	NEIKER	1987	14.5999	1500.39	223.419	122.643	11.7313	6
S025	ISLE OF JURA	CUL	APPACALE + NEIKER	Great Britain	CYGNET PB Ltd	2002	14.1155	1298.3	183.598	81.9999	16.5091	8	5
S026	JAERLA	CUL	APPACALE + NEIKER	Netherlands	Friese Maatschappij van Landbouw, Metslawier	1969	12.1615	1020.35	121.155	150.253	7.07928	8.3	7.7
S027	JIMENA	CUL	APPACALE + NEIKER	Spain	APPACALE S.A	2007	17.6611	946.583	168.541	67.4825	12.148	8
S028	KENNEBEC	CUL	APPACALE + NEIKER	USA	USDA	1948	13.2343	1832.45	263.646	145.171	12.1675	6.7	5.3
S029	LADY CLAIRE	CUL	APPACALE + NEIKER	Netherlands	C. MEIJER BV	1996	14.7286	741.325	110.185	71.8519	11.1202	9	7
S030	LEIRE	CUL	APPACALE + NEIKER	Spain	NEIKER	2009	14.4304	2075.43	288.06	108.372	18.6202	4.5
S031	MELIBEA	CUL	APPACALE + NEIKER	Spain	APPACALE S.A	2008	11.5119	2074.08	228.431	141.35	15.7003	4.5
S032	MIRANDA	CUL	APPACALE + NEIKER	Germany	SOLANA	1975	13.2375	1188.13	151.693	115.592	11.5369	4.5	6
S033	MONALISA	CUL	APPACALE + NEIKER	Netherlands	F.G. VAN DER ZEE & ZONEN	1982	11.0071	1144.81	125.915	85.2385	12.648	7.5	7.3
S034	MUSTANG	CUL	APPACALE + NEIKER	Austria	NIEDER ÖSTERREICHISCHE SAATBAUGENOSSENSCHAFT	2005	15.7454	1308.02	205.03	82.3005	13.3424	7
S035	NAGORE	CUL	APPACALE + NEIKER	Spain	NEIKER	1991	13.3683	1314.69	173.296	113.089	10.6202	6
S036	NELA	CUL	APPACALE + NEIKER	Spain	APPACALE S.A	2007	11.2697	1509.09	176.961	92.2047	15.0924	7
S037	OPAL	CUL	APPACALE + NEIKER	Germany	SOLANA	2004	16.7315	1940.58	324.755	81.9741	22.6757	4	6
S038	ORLA	CUL	APPACALE + NEIKER	Irland	TEAGASC	1997	12.6753	1598.43	203.385	89.0359	18.4535	6.5
S039	PALOGAN (synonym ALLERFRÜHESTE GELBE)	CUL	APPACALE + NEIKER	Germany	KARTOFFELZUCHT BÖHM	1922	13.6906	1748.39	234.675	87.5027	18.8424	3
S040	PANDA	CUL	APPACALE + NEIKER	Germany	UNIPLANTA SAATZUCHT KG	1986	16.1941	1064.55	171.809	76.3301	13.9257	6	3.5
S041	PRIAMOS	CUL	APPACALE + NEIKER	Germany	UNIPLANTA	2002	17.1633	1743.49	312.396	78.6822	21.2869	4.5	5
S042	RAMSES	CUL	APPACALE + NEIKER	Germany	SAKA-RAGIS	2004	12.8425	1471.7	194.55	84.2816	16.2591	6	5
S043	SPUNTA	CUL	APPACALE + NEIKER	Netherlands	J. OLDENBURGER	1968	11.0549	1578.99	171.295	125.886	11.5924	8	6.7
S044	STEMSTER	CUL	APPACALE + NEIKER	Great Britain	CAITHNESS POTATO BREEDERS LTD	1986	12.457	1657.96	200.594	132.567	12.9535	4	4.5
S045	TURIA	CUL	APPACALE + NEIKER	Spain	ESTACION DE MEJORA DE LA PATATA	1955	13.1837	767.476	102.753	67.9972	10.8424	5.5	3.5
S046	VALETTA	CUL	APPACALE + NEIKER	Germany	SAKA-RAGIS	2004	11.4106	768.976	89.4085	54.8455	16.148	6.5	5
S047	VALNERA	CUL	APPACALE + NEIKER	Spain	APPACALE S.A	2008	11.6304	1775.58	198.456	118.894	14.1202	6.5
S048	VERDI	CUL	APPACALE + NEIKER	Germany	SAKA-RAGIS	2003	18.3377	1244.58	230.838	90.4133	14.8424	6.5	6
S049	VIVALDI	CUL	APPACALE + NEIKER	Netherlands	VAN DER ZEE	1998	10.6775	1202.99	126.509	101.517	13.2313	7.5	6.3
S050	ZORBA	CUL	APPACALE + NEIKER	Spain	NEIKER	1997	14.8745	1047.75	158.709	93.8127	9.23129	6.5
A001	ANAIS	CUL	APPACALE	France	GROCEP	1997	11.0342	856.737	86.6126	220.508	6.77389	8.5	8
A002	ASTER	CUL	APPACALE	Poland	POTATO RESEARCH INSTITUTE ZAMARTE	1990	13.3172	587.987	77.5254	119.102	8.60729	8.5	7
A003	ASTERIX	CUL	APPACALE	Netherlands	ROPTA-ZPC	1991	14.7262	1659.49	250.904	65.7729	19.2739	4	4.5
A004	ATLANTIC	CUL	APPACALE	USA	USDA & UNIVERSITIES OF MAINE & FLORIDA	1976	16.605	1070.29	191.833	93.9794	11.7739	7	4
A005	AUREA	CUL	APPACALE	France	STATION DE RECHERCHE DU COMITE NORD	2007	16.6822	1432.82	245.352	180.536	9.60729	4
A006	BARNA	CUL	APPACALE	Irland	TEAGASC	1991	12.3316	1200.29	148.381	33.098	24.7739	2	4
A007	BARTINA	CUL	APPACALE	Netherlands	Y.P. VAN DER WERFF	1988	9.90234	3175.29	260.452	154.09	19.7739		5.2
A008	BELLINI	CUL	APPACALE	Netherlands	H. & J.M. KANNEGIETER	2001	13.2929	2496.96	302.926	147.523	16.6073	5
A009	BRODICK	CUL	APPACALE	Great Britain	SCRI	1990	12.3631	1200.29	148.838	157.152	8.77389	3	5
A010	CAESAR	CUL	APPACALE	Netherlands	ROPTA-ZPC	1990	12.3494	2835.74	323.465	220.023	16.6073	4	5.3
A011	CARA	CUL	APPACALE	Irland	OAKPARK INSTITUTE	1973	12.8566	1456.99	192.05	98.7832	13.2739	3	2
A012	CHOPIN	CUL	APPACALE	Netherlands	F.P. VAN DER ZEE	2007	12.0404	694.46	95.6423	48.7155	13.2739	7
A013	CINJA	CUL	APPACALE	Germany	NORDKARTOFFEL ZUCHTGESELLSCHAFT mbH	1983	15.5679	1097.9	184.547	39.097	15.9406	6.5	7
A014	COLORADO	CUL	APPACALE	France	STATION DE RECHERCHE DU COMITE NORD	2002	12.5903	895.737	126.262	80.4497	8.77389	7
A015	COURAGE	CUL	APPACALE	Netherlands	J. NAUTA & B. VAN DER LEEST	1998	14.3149	2063.24	294.62	116.821	16.2739	6
A016	DENAR	CUL	APPACALE	Poland	POTATO RESEARCH INSTITUTE ZAMARTE	1999	12.06	1618.66	186.058	93.9691	19.1073	7
A017	DITTA	CUL	APPACALE	Austria	NIEDER ÖSTERREICHISCHE SAATBAUGENOSSENSCHAFT	1989	12.2781	1071.57	126.443	78.4459	17.1073	5.5	5.3
A018	ELECTRA	CUL	APPACALE	Irland	TEAGASC	2007	10.6637	2068.24	217.258	82.5578	18.1073	4
A019	FABIOLA	CUL	APPACALE	Austria	NIEDER ÖSTERREICHISCHE SAATBAUGENOSSENSCHAFT	1990	12.1622	844.072	106.155	78.8292	10.6073	5	4
A020	FABULA	CUL	APPACALE	Netherlands	D. BIEMOND	1997	11.9963	1501.57	178.224	147.363	10.6073	6
A021	GABRIELLA	CUL	APPACALE	Austria	NIEDER ÖSTERREICHISCHE SAATBAUGENOSSENSCHAFT	2001	13.6624	1417.69	203.272	30.6344	23.1073	2.5
A022	GRANOLA	CUL	APPACALE	Germany	SAKA	1975	11.2202	1832.27	207.032	44.5557	25.2739	2	4.8
A023	HERMES	CUL	APPACALE	Austria	NIEDER ÖSTERREICHISCHE SAATBAUGENOSSENSCHAFT	1973	14.6288	1097.69	175.968	92.5646	9.27389	6	5.8
A024	HUSAR	CUL	APPACALE	Austria	NIEDER ÖSTERREICHISCHE SAATBAUGENOSSENSCHAFT	2003	13.8884	2500.19	346.639	114.794	18.7739	3	5
A025	INNOVATOR	CUL	APPACALE	Netherlands	HZPC	1999	13.4931	861.022	120.401	104.479	9.60729	5.5	7
A026	LABADIA	CUL	APPACALE	Netherlands	HANDELMAATSCHAPPIJ VAN RIJN BV	2001	13.8388	1718.94	225.732	94.5745	16.7739	5
A027	LADY ROSETTA	CUL	APPACALE	Netherlands	C. MEIJER BV	1988	14.9598	1731.02	279.266	112.191	10.6073	6.5	6.2
A028	LAURA	CUL	APPACALE	Germany	EUROPLANT PFLANZENZUCHT GMBH	1998	13.7977	1329.46	184.264	79.8637	15.6073	5	5
A029	MARELLA	CUL	APPACALE	Germany	SAKA-RAGIS	2001	12.5782	1872.34	251.24	115.344	9.60729	4.5	6
A030	NORCHIP	CUL	APPACALE	USA	NORTH DAKOTA STATE UNIVERSITY	1968	14.4808	1200.29	179.491	127.454	10.2739	8	6
A031	OBELIX	CUL	APPACALE	Netherlands	ROPTA-ZPC	1988	9.82187	1372.16	124.406	103.601	17.1073	5	6
A032	OPTIMA	CUL	APPACALE	Germany	RAGIS	1986	12.4578	1774	216.25	143.263	15.7739	5	5.5
A033	PAMELA	CUL	APPACALE	France	GERMICOPA SA	1999	11.6216	1200.29	138.104	105.979	11.7739	3
A034	PONTO	CUL	APPACALE	Germany	KARTOFFELZUCHT BÖHM	1984	15.4731	1053.59	187.481	59.0945	9.60729	4.5	4.1
A035	RAMOS	CUL	APPACALE	Netherlands	HANDELMAATSCHAPPIJ VAN RIJN BV	2000	15.1606	1925.29	281.501	72.6327	22.6073	2
A036	RED SCARLETT	CUL	APPACALE	Netherlands	VDW 87-18	1999	9.28328	1021.67	89.0991	119.383	9.60729	7.5
A037	RODEO	CUL	APPACALE	Netherlands	H. MULDER	1999	13.8888	1642.34	226.88	149.262	14.1073	3
A038	ROMEO	CUL	APPACALE	Netherlands	O.K. HIDDEMA	1972	15.5399	1558.59	249.628	60.7599	18.6073	3
A039	SAHEL	CUL	APPACALE	France	COOPERATVE DE LENNON ET SOCIETE L. CLAUSE	1977	10.6418	1701.5	177.394	80.329	15.2739	5.5	7
A040	SANDRA	CUL	APPACALE	Germany	SAKA	1985	10.4702	1444.65	145.154	89.6361	15.6073	5.5	5.5
A041	SHANNON	CUL	APPACALE	Irland	TEAGASC	1995	16.9399	575.29	124.509	136.864	5.94059	3	3
A042	SURYA	CUL	APPACALE	France	STATION DE RECHERCHE DU COMITE NORD	2006	11.3449	1450.49	156.126	182.554	9.77389	6.5
A043	TOSCA	CUL	APPACALE	Austria	NIEDER ÖSTERREICHISCHE SAATBAUGENOSSENSCHAFT	2002	13.3305	1974.24	258.628	112.163	17.6073	3.5	5
A044	TUSKAR	CUL	APPACALE	Irland	OAKPARK INSTITUTE	1978	10.4929	1057.99	127.844	71.9867	9.77389	6.5	8
A045	UTE	CUL	APPACALE	Germany	Nordostbayerischer Saatbauverband GmbH	1982	15.9198	1365.07	223.348	87.0227	15.6073	4.5	7
A046	VALERIA	CUL	APPACALE	Austria	NIEDER ÖSTERREICHISCHE SAATBAUGENOSSENSCHAFT	2005	12.0274	1650.9	193.809	172.277	10.6073	6.5
A047	VR 808	CUL	APPACALE	Netherlands	HANDELMAATSCHAPPIJ VAN RIJN BV	2009	17.6526	1514.24	277.949	69.2442	19.1073	3.5
A201	2006P46-6	BRE	APPACALE	Spain	APPACALE S.A	unregistered	15.6188	610.29	118.252	104.287	7.44059	9
A202	05/104-2	BRE	APPACALE	Peru	CENTRO INTERNACIONAL DE LA PAPA (CIP)	unregistered	17.8517	192.287	54.9804	26.697	8.44059	5
A203	05/104-5	BRE	APPACALE	Peru	CENTRO INTERNACIONAL DE LA PAPA (CIP)	unregistered	17.6474	782.702	154.508	36.3031	17.4406	4.5
A204	05/110-3	BRE	APPACALE	Peru	CENTRO INTERNACIONAL DE LA PAPA (CIP)	unregistered	17.1994	865.202	163.034	48.5436	15.7739	4.5
A205	05/112-1	BRE	APPACALE	Peru	CENTRO INTERNACIONAL DE LA PAPA (CIP)	unregistered	13.6867	1173.54	157.639	19.7872	39.1073	5.5
A206	05/112-2	BRE	APPACALE	Peru	CENTRO INTERNACIONAL DE LA PAPA (CIP)	unregistered	15.1466	1349.37	209.981	53.0249	21.1073	3
A207	05/113-5	BRE	APPACALE	Peru	CENTRO INTERNACIONAL DE LA PAPA (CIP)	unregistered	13.6383	836.537	112.027	55.1957	19.7739	7
A208	05/114-2	BRE	APPACALE	Peru	CENTRO INTERNACIONAL DE LA PAPA (CIP)	unregistered	16.859	243.957	59.2026	79.8636	4.60729	4
A209	05/115-1	BRE	APPACALE	Peru	CENTRO INTERNACIONAL DE LA PAPA (CIP)	unregistered	15.2118	174.787	41.3379	46.059	8.60729	6
A210	05/116-4	BRE	APPACALE	Peru	CENTRO INTERNACIONAL DE LA PAPA (CIP)	unregistered	16.2184	1137.61	192.777	NA	NA	6
A211	05/117-2	BRE	APPACALE	Peru	CENTRO INTERNACIONAL DE LA PAPA (CIP)	unregistered	13.1913	266.037	49.4386	35.0572	5.27389	7
A212	05/117-5	BRE	APPACALE	Peru	CENTRO INTERNACIONAL DE LA PAPA (CIP)	unregistered	13.8684	625.622	88.2677	37.0066	19.6073	5
A213	05/118-3	BRE	APPACALE	Peru	CENTRO INTERNACIONAL DE LA PAPA (CIP)	unregistered	11.8484	738.957	89.093	111.168	8.60729	5.5
A214	05/119-3	BRE	APPACALE	Peru	CENTRO INTERNACIONAL DE LA PAPA (CIP)	unregistered	13.1138	565.622	83.0602	62.9887	7.60729	3.5
A215	05/119-5	BRE	APPACALE	Peru	CENTRO INTERNACIONAL DE LA PAPA (CIP)	unregistered	12.0979	1387.29	165.53	18.8057	36.7739	3.5
A216	05/122-1	BRE	APPACALE	Peru	CENTRO INTERNACIONAL DE LA PAPA (CIP)	unregistered	17.1642	694.787	121.625	185.433	8.27389	7
A217	05/122-5	BRE	APPACALE	Peru	CENTRO INTERNACIONAL DE LA PAPA (CIP)	unregistered	16.0596	1107.86	187.836	73.1767	14.2739	5.5
A218	05SH74-4	BRE	APPACALE	Spain	APPACALE S.A	unregistered	12.8862	1777.85	227.065	138.632	12.7739	7.5
A219	05SH83-7	BRE	APPACALE	Spain	APPACALE S.A	unregistered	12.0859	1563.27	187.386	24.6268	32.6073	6.5
A220	2003P55-6	BRE	APPACALE	Spain	APPACALE S.A	unregistered	11.9403	1461.61	179.407	88.2208	12.6073
A221	2000P4-6	BRE	APPACALE	Spain	APPACALE S.A	unregistered	14.13	2494.94	346.571	94.5467	24.6073	4
A222	2000P5-5	BRE	APPACALE	Spain	APPACALE S.A	unregistered	11.3976	1508.69	167.644	96.7013	14.7739	6
A223	2000Q84-7	BRE	APPACALE	Spain	APPACALE S.A	unregistered	13.8236	1557.02	218.458	108.908	12.2739	8
A224	2001Q29-10	BRE	APPACALE	Spain	APPACALE S.A	unregistered	14.9551	2110.77	316.101	168.139	12.7739	2.5
A225	2003P32-4	BRE	APPACALE	Spain	APPACALE S.A	unregistered	11.9168	2195.29	236.598	102.054	19.7739	8
A226	2003P54-4	BRE	APPACALE	Spain	APPACALE S.A	unregistered	18.2289	2337.85	428.746	138.104	14.4406	3.5
A227	2004M30-5	BRE	APPACALE	Spain	APPACALE S.A	unregistered	12.0293	2180.77	254.254	110.909	19.2739	6
A228	2004P10-10	BRE	APPACALE	Spain	APPACALE S.A	unregistered	10.8186	564.937	62.1432	55.8774	13.2739	9
A229	2004P13-6	BRE	APPACALE	Spain	APPACALE S.A	unregistered	10.6301	1205.77	123.15	114.403	13.6073	8.5
A230	2004P8-4	BRE	APPACALE	Spain	APPACALE S.A	unregistered	9.25102	1452.02	124.537	133.483	12.1073	5
A231	2004Q28-7	BRE	APPACALE	Spain	APPACALE S.A	unregistered	9.5351	782.022	86.6594	124.863	4.60729	8
A232	2004Q3-3	BRE	APPACALE	Spain	APPACALE S.A	unregistered	13.1117	1533.69	224.062	100.081	8.60729	5
A233	2004R81-1	BRE	APPACALE	Spain	APPACALE S.A	unregistered	10.5406	1177.02	121.915	81.3636	10.1073	7.5
A234	2005P107-3	BRE	APPACALE	Spain	APPACALE S.A	unregistered	11.9691	1289.94	153.72	127.818	10.1073	7.5
A235	2005P135-2	BRE	APPACALE	Spain	APPACALE S.A	unregistered	9.01577	1316.96	108.048	123.735	11.2739	9
A236	2005P144-1	BRE	APPACALE	Spain	APPACALE S.A	unregistered	13.683	2585.35	339.504	155.515	20.7739	4.5
A237	2005P88-5	BRE	APPACALE	Spain	APPACALE S.A	unregistered	12.512	1915.29	222.955	166.02	12.1073	7
A238	2005P89-4	BRE	APPACALE	Spain	APPACALE S.A	unregistered	6.60858	1217.85	93.1246	177.04	6.10729	5.5
A239	2005Q102-2	BRE	APPACALE	Spain	APPACALE S.A	unregistered	14.3521	1419.24	219.363	108.119	9.77389	6
A240	2005Q106-3	BRE	APPACALE	Spain	APPACALE S.A	unregistered	14.1146	917.572	135.628	122.897	8.77389	6.5
A241	2005Q49-3	BRE	APPACALE	Spain	APPACALE S.A	unregistered	14.7552	2029.24	289.296	115.228	19.2739	6
A242	2005Q69-2	BRE	APPACALE	Spain	APPACALE S.A	unregistered	14.8774	1134.66	168.339	134.518	11.7739	5.5
A243	2006D9-6	BRE	APPACALE	Spain	APPACALE S.A	unregistered	13.7519	461.737	76.4746	88.1456	6.27389	7
A244	2006FF67-17	BRE	APPACALE	Spain	APPACALE S.A	unregistered	12.6801	807.987	107.324	150.01	6.60729	7
A245	2006P37-2	BRE	APPACALE	Spain	APPACALE S.A	unregistered	13.8189	327.29	70.6366	54.4351	7.94059	8
A246	2006P39-11	BRE	APPACALE	Spain	APPACALE S.A	unregistered	7.57661	412.79	39.1604	92.3637	6.44059	7
A247	2006P42-13	BRE	APPACALE	Spain	APPACALE S.A	unregistered	13.7755	1305.9	181.902	110.164	13.4406	6
A248	2006P45-2	BRE	APPACALE	Spain	APPACALE S.A	unregistered	14.3865	570.29	102.909	81.3637	8.44059	7
A249	2006P56-3	BRE	APPACALE	Spain	APPACALE S.A	unregistered	14.1584	796.96	127.59	128.988	7.60729	5
A250	2006Q113-12	BRE	APPACALE	Spain	APPACALE S.A	unregistered	14.3342	1244.24	178.092	118.761	12.2739	8
A251	2006Q49-6	BRE	APPACALE	Spain	APPACALE S.A	unregistered	11.1547	629.652	67.0072	87.8358	9.77389	8
A252	2006Q66-9	BRE	APPACALE	Spain	APPACALE S.A	unregistered	11.4166	349.46	58.8239	41.2099	9.60729	8
A253	2006Q68-4	BRE	APPACALE	Spain	APPACALE S.A	unregistered	13.9458	444.657	74.8798	72.3637	6.10729	7.5
A254	2006Q88-2	BRE	APPACALE	Spain	APPACALE S.A	unregistered	17.9067	1037.79	203.96	96.7189	11.2739	8
A255	2006Q88-25	BRE	APPACALE	Spain	APPACALE S.A	unregistered	11.21	432.79	64.8934	129.288	5.27389	9
A256	2006Q88-34	BRE	APPACALE	Spain	APPACALE S.A	unregistered	19.5708	280.29	95.6338	130.615	4.27389	9
A257	2006Q89-1	BRE	APPACALE	Spain	APPACALE S.A	unregistered	15.8292	1330.29	216.406	49.9458	21.2739	7
A258	2006Q92-2	BRE	APPACALE	Spain	APPACALE S.A	unregistered	16.1294	1664.46	266.862	98.4076	16.1073	4
A259	99P41-6	BRE	APPACALE	Spain	APPACALE S.A	unregistered	15.2067	1150.07	181.488	120.114	10.9406	4
A260	SH 2267	BRE	APPACALE	Spain	APPACALE S.A	unregistered	14.3791	1085.29	164.297	69.8634	14.6073	9
N001	ADRIANA	CUL	NEIKER	France	STATION DE RECHERCHE DU COMITE NORD	2003	12.6291	1099.31	133.174	122.241	8.00163
N002	AGATA	CUL	NEIKER	Netherlands	SVALOF WEIBULL BV	1990	10.1876	1179.19	124.106	116.821	9.25163		7.7
N003	ALADIN	CUL	NEIKER	Netherlands	J.J. WILDEBOER	1999	10.9469	1422.52	159.298	79.4508	17.8766
N004	ALBATA	CUL	NEIKER	Germany	SAATKARTOFFEL-HANDELGESELLSCHAFT CAROLINENSIEL mbH	2007	16.5191	1530.74	244.536	111.127	13.2516
N005	ALDA	CUL	NEIKER	Spain	ESTACION DE MEJORA DE LA PATATA	1980	17.2816	1511.71	246.425	65.6273	26.6266		5
N006	AMALIA	CUL	NEIKER	Netherlands	MAATSCHAP BOERHAVE VOF	2005	14.824	999.643	136.898	77.9381	11.8766		7
N007	AMBITION	CUL	NEIKER	Netherlands	AGRICO RESEARCH BV	2007	11.4614	1745.37	202.147	182.575	8.50163
N008	AMORA	CUL	NEIKER	Netherlands	B. SCHAAP BV	2000	16.2748	1691.79	256.681	94.0185	17.3766
N009	AMOROSA	CUL	NEIKER	Netherlands	AGRICO RESEARCH BV	2000	9.95691	1663.86	174.182	156.888	11.8766		7
N010	ANDEAN SUNRISE	CUL	NEIKER	Netherlands	Agrico Research	2008	14.3543	725.931	95.5122	45.3029	15.6266
N011	ARCADE	CUL	NEIKER	Netherlands	O. SPRIENSMA	1999	13.6049	845.618	106.997	56.1029	14.3766		7
N012	ARENE	CUL	NEIKER	Spain	NEIKER	1981	11.0044	645.143	66.3029	53.8193	10.2516		7
N013	ARMADA	CUL	NEIKER	Netherlands	AGRICO RESEARCH BV	1996	8.36715	883.231	77.5247	85.7662	9.25163		8
N014	ARROW	CUL	NEIKER	Netherlands	AGRICO RESEARCH BV	2004	13.2035	1009.61	126.241	129.595	6.75163		9
N015	ARTEMIS	CUL	NEIKER	Netherlands	AGRICO RESEARCH BV	2000	11.1252	708.331	74.7852	75.4511	9.12663
N016	ASUN	CUL	NEIKER	Spain	NEIKER	1995	16.7129	1401.99	224.314	88.0623	15.5016
N017	AVALON	CUL	NEIKER	Netherlands	A.J. VAN DER LINDE	2005	11.4666	1095.68	123.653	86.8319	11.6266		1
N018	AYALA	CUL	NEIKER	Spain	NEIKER	1980	13.5094	1188.96	155.319	117.359	9.25163
N019	BELDA	CUL	NEIKER	Spain	NEIKER	1980	13.2869	712.181	86.1745	68.1296	9.25163		4
N020	BRDA	CUL	NEIKER	Poland	PG 285	1983	18.4189	1724.47	297.08	70.4017	25.6266		3
N021	BUESA	CUL	NEIKER	Spain	ESTACION DE MEJORA DE LA PATATA	1979	13.2973	991.456	127.695	91.765	9.50163		5
N022	CABADIA	CUL	NEIKER	Netherlands	HANDELMAATSCHAPPIJ VAN RIJN BV	2001	12.9722	1716.72	227.422	168.092	9.06379		1
N024	CAZONA	CUL	NEIKER	Spain	old variety, no breeder	< 1949	14.3782	952.206	126.149	94.7923	8.75163
N025	CHERIE	CUL	NEIKER	France	GERMICOPA SA	1997	13.5123	586.468	69.5849	55.3829	9.00163		8
N026	CORINE	CUL	NEIKER	Netherlands	CEBECO	1976	9.49081	1074.08	113.118	104.518	8.87663		9
N027	CORRIDA	CUL	NEIKER	France	STATION DE RECHERCHE DU COMITE NORD	2009	14.5639	1841.01	258.896	108.793	16.8766
N028	DIBA	CUL	NEIKER	Spain	ESTACION DE MEJORA DE LA PATATA	1980	12.2576	756.268	86.4045	34.587	29.2516
N029	DUQUESA	CUL	NEIKER	Spain	ESTACION DE MEJORA DE LA PATATA	1958	14.0217	1098.34	141.284	80.058	13.6266		6
N030	EDURNE (synonym NEKANE-EDURNE)	CUL	NEIKER	Spain	ESTACION DE MEJORA DE LA PATATA	1980	12.3228	1466.36	177.219	97.1984	14.5016		5
N031	ELFE	CUL	NEIKER	Germany	NORDKARTOFFEL ZUCHTGESELLSCHAFT mbH	2003	13.0441	1336.49	171.079	107.123	11.5016		7
N032	EUROPRIMA	CUL	NEIKER	Germany	BÖHM-NORDKARTOFFEL AGRARPRODUKTION	2006	15.4087	1419.68	208.868	87.4921	16.7516		7
N033	FENIX	CUL	NEIKER	Spain	ESTACION DE MEJORA DE LA PATATA	1991	9.28795	801.106	77.8773	70.5253	9.87663		4.5
N034	FESTIVAL	CUL	NEIKER	Netherlands	AGRICO RESEARCH BV	2010	12.2881	1380.14	170.107	104.477	13.6266
N035	GORBEA	CUL	NEIKER	Spain	NEIKER	2003	12.7006	854.906	101.723	106.834	6.37663
N036	IBICENCA	CUL	NEIKER	Spain	NEIKER	< 1949	13.2327	817.918	100.708	37.381	26.3766
N040	INONA	CUL	NEIKER	Netherlands	HANDELMAATSCHAPPIJ VAN RIJN BV	1999	13.605	1160.99	147.744	72.7676	19.0016
N041	INTEGRA	CUL	NEIKER	Netherlands	AGRICO RESEARCH BV	2009	14.8476	1111.24	161.068	95.2862	10.7516
N042	IRATI	CUL	NEIKER	Spain	NEIKER	unregistered	13.6898	1547.61	207.642	87.9224	17.3766
N043	ISLA	CUL	NEIKER	Spain	NEIKER	1989	13.0763	1465.29	183.261	144.698	8.62663
N044	ITURRIETA	CUL	NEIKER	Spain	ESTACION DE MEJORA DE LA PATATA	1983	12.1432	1191.49	141.477	133.421	9.50163		4
N045	JESUS	CUL	NEIKER	Spain	NEIKER	< 1949	15.7998	1097.68	162.287	63.6029	19.6266
N046	KASTA	CUL	NEIKER	Spain	NEIKER	< 1949	15.3499	888.106	129.835	43.7629	22.5016
N047	KONDOR	CUL	NEIKER	Netherlands	J.P.G. KONST	1984	11.0211	1282.69	142.034	117.358	9.87663		5.5
N048	L 37 (4x)	BRE	NEIKER	Germany	MPIPZ	unregistered	13.8507	1187.16	157.203	87.3862	13.1266
N049	LORA	CUL	NEIKER	Spain	ESTACION DE MEJORA DE LA PATATA	1980	12.9339	1292.29	159.567	118.931	9.62663		6
N050	LT-8	CUL	NEIKER	Peru	CIP	1995	14.7233	1355.98	183.189	78.8992	18.3766
N051	LT-9	CUL	NEIKER	Peru	CIP	1995	16.0577	1318.56	199.792	94.4497	14.8766
N052	LUTETIA	CUL	NEIKER	Netherlands	ROPTA-ZPC	1986	15.0195	1643.76	232.713	129.982	14.3766		7.5
N053	MADELEINE	CUL	NEIKER	Netherlands	DR. R.J. MANSHOLT'S VEREDELINGSBEDRIJF BV	2004	10.5575	1356.78	147.016	91.7952	14.1266
N054	MAIKA	CUL	NEIKER	Spain	ESTACION DE MEJORA DE LA PATATA	1995	13.6523	928.718	119.131	75.8264	11.7516		7
N055	MANITON	CUL	NEIKER	Netherlands	DR. R.J. MANSHOLT'S VEREDELINGSBEDRIJF BV	2008	11.9007	1500.37	183.27	125.695	12.2516
N056	MARFONA	CUL	NEIKER	Netherlands	J.P.G. KONST	1977	12.0564	1140.44	135.12	91.8036	11.8766		6
N057	MARIETEMA	CUL	NEIKER	Netherlands	MAATSCHAP BOERHAVE VOF	1991	14.2216	765.431	99.4696	43.9192	18.1266
N058	MELODY	CUL	NEIKER	Netherlands	C. MEIJER BV	2001	13.4202	2041.03	276.216	82.3468	26.2516
N059	MERIDA	CUL	NEIKER	Germany	BÖHM-NORDKARTOFFEL AGRARPRODUKTION	2007	12.6571	1384.57	174.74	102.117	12.7516		7
N062	MONTICO	CUL	NEIKER	Spain	NEIKER	1987	13.9691	1301.49	173.742	104.589	11.3766
N063	MORADA	CUL	NEIKER	Spain	NEIKER	< 1949	16.6322	1765.39	288.066	110.892	15.5638
N064	MURATO	CUL	NEIKER	Netherlands	P.J. MUIJSERS	2002	12.2579	1931.87	240.395	163.853	10.7516
N065	MUSICA	CUL	NEIKER	Netherlands	C. MEIJER BV	2007	12.575	1504.76	189.879	121.082	11.7516
N066	N-180	BRE	NEIKER	Germany	MPIPZ	unregistered	17.0369	1010.14	161.114	60.7686	17.8766
N067	NAGA	CUL	NEIKER	France	STATION DE RECHERCHE DU COMITE NORD	2006	12.7467	1895.53	241.051	145.314	12.7516
N068	NEREA	CUL	NEIKER	Spain	ESTACION DE MEJORA DE LA PATATA	1991	15.6043	1062.81	155.859	85.3218	13.5016		7
N070	OMEGA	CUL	NEIKER	France	STATION DE RECHERCHE DU COMITE NORD	2004	15.9826	1300.94	198.75	113.645	10.3766		5.5
N071	ONDA	CUL	NEIKER	Spain	ESTACION DE MEJORA DE LA PATATA	1993	12.3142	733.756	86.2842	107.058	5.25163
N072	ORCHESTRA	CUL	NEIKER	Netherlands	C. MEIJER BV	2007	10.303	1549.42	163.974	140.281	14.3766
N073	PEKARO	CUL	NEIKER	Netherlands	M. POT & M. KLAVER	2007	10.1455	1828.04	194.326	84.5446	21.7516
N074	PEDRO MUÑOZ	CUL	NEIKER	Spain	old variety, no breeder	< 1949	11.94	1168.67	137.437	167.07	8.00163
N075	PRESTO	CUL	NEIKER	Germany	BÖHM-NORDKARTOFFEL AGRARPRODUKTION	2001	13.3399	1412.77	184.495	114.257	11.5016		8
N076	PRIMAVERA	CUL	NEIKER	Netherlands	H. & J.M. KANNEGIETER	2009	15.1033	1237.71	179.318	130.447	9.62663
N077	RED BARON	CUL	NEIKER	Netherlands	AGRICO RESEARCH BV	2002	12.7542	1934.77	247.095	138.448	14.6266
N078	RED PONTIAC	CUL	NEIKER	USA	J.W. WESTON	1949	10.5813	1138.09	118.573	102.372	9.87663		6.2
N079	RIVIERA	CUL	NEIKER	Netherlands	MAATSCHAP BOERHAVE VOF	1998	10.977	1251.51	139.211	152.05	7.25163		9
N080	ROJA RIÑON	CUL	NEIKER	Spain	old variety, no breeder	< 1949	15.4673	2539.17	334.702	54.862	51.1895
N081	ROMANO	CUL	NEIKER	Netherlands	DR. R.J. MANSHOLT'S VEREDELINGSBEDRIJF BV	1981	11.4235	547.118	55.1931	66.7879	5.75163		6.3
N083	ROSE GOLD	CUL	NEIKER	Canada	AGRICULTURE CANADA	1987	13.2148	1018.29	128.525	100.855	8.87663
N084	RUDOLPH	CUL	NEIKER	Great Britain	AGRICO UK	2006	11.2191	1523.79	172.876	85.3764	19.0016
N085	SALINE	CUL	NEIKER	Netherlands	HZPC	2005	11.8168	929.468	106.165	78.8868	10.7516
N086	SAN	CUL	NEIKER	Poland	POTATO RESEARCH INSTITUTE ZAMARTE	1980	17.1207	1751.67	269.432	79.6722	22.1895
N087	SATELLITE	CUL	NEIKER	Netherlands	HANDELMAATSCHAPPIJ VAN RIJN BV	2007	17.3892	1157.21	187.676	70.3193	16.2516
N089	SAVIOLA	CUL	NEIKER	Netherlands	SVALOF WEIBULL SEED BV	2009	10.4856	1918.71	209.564	135.675	13.5016
N091	SOFIA	CUL	NEIKER	Netherlands	AGRICO RESEARCH BV	2004	11.4289	941.406	104.518	57.9521	16.1266
N092	SOPRANO	CUL	NEIKER	Netherlands	C. MEIJER BV	2005	11.8399	1490.51	177.709	128.993	10.5016
N094	TAURUS	CUL	NEIKER	Netherlands	HZPC	2008	16.5142	1250.37	189.911	174.138	6.12663
N095	TEBINA	CUL	NEIKER	Belgium	M. TEMMERMAN	2004	14.3056	1385.83	193.113	91.2117	15.8766
N096	TRAMONTANA	CUL	NEIKER	Spain	old variety, no breeder	< 1949	14.0531	1062.13	140.466	88.4786	11.1266
N097	VICTOR	CUL	NEIKER	Spain	NEIKER	1954	14.1003	1109.69	147.509	80.7558	12.7516		2.5
N098	VIOLETTE	CUL	NEIKER	France	STATION DE RECHERCHE DU COMITE NORD	2000	21.0022	586.392	80.9415	55.7222	7.31379
N099	VOYAGER	CUL	NEIKER	Netherlands	Y.P. VAN DE WERFF	2003	12.7073	1442.18	180.168	115.057	12.3766
N100	ZADORRA	CUL	NEIKER	Spain	ESTACION DE MEJORA DE LA PATATA	1993	13.4311	1280.49	168.563	73.8272	16.5016
N101	ZAFIRA	CUL	NEIKER	Netherlands	AGRICO RESEARCH BV	2003	11.5448	1691.87	197.813	162.8	12.5016
N103	ZARINA	CUL	NEIKER	Spain	ESTACION DE MEJORA DE LA PATATA	1993	13.0715	712.868	86.4757	73.8852	8.37663
N104	ZELA	CUL	NEIKER	Spain	ESTACION DE MEJORA DE LA PATATA	1993	12.509	1406.53	174.512	97.6812	13.5016
N105	ZEPA	CUL	NEIKER	Spain	ESTACION DE MEJORA DE LA PATATA	1994	13.7386	1052.08	141.028	77.9959	12.6266
N106	ZUNTA	CUL	NEIKER	Spain	ESTACION DE MEJORA DE LA PATATA	1996	12.9474	723.543	88.0951	69.882	8.62663
N201	05/104-4	BRE	NEIKER	Peru	CENTRO INTERNACIONAL DE LA PAPA (CIP)	unregistered	15.4719	464.793	57.2263	42.4846	7.62663
N202	05/110-4	BRE	NEIKER	Peru	CENTRO INTERNACIONAL DE LA PAPA (CIP)	unregistered	17.0771	1735.08	275.912	82.4542	21.1266
N203	05/111-2	BRE	NEIKER	Peru	CENTRO INTERNACIONAL DE LA PAPA (CIP)	unregistered	11.0019	632.318	63.6781	55.2472	10.0016
N204	05/112-3	BRE	NEIKER	Peru	CENTRO INTERNACIONAL DE LA PAPA (CIP)	unregistered	17.7153	1856.88	322.434	134.212	13.1266
N205	05/113-2	BRE	NEIKER	Peru	CENTRO INTERNACIONAL DE LA PAPA (CIP)	unregistered	16.9861	1550.14	253.617	64.0921	26.6266
N206	05/114-3	BRE	NEIKER	Peru	CENTRO INTERNACIONAL DE LA PAPA (CIP)	unregistered	16.0609	693.943	96.6975	61.6829	9.50163
N207	05/115-4	BRE	NEIKER	Peru	CENTRO INTERNACIONAL DE LA PAPA (CIP)	unregistered	11.8678	516.443	53.7111	43.7001	12.8766
N208	05/116-3	BRE	NEIKER	Peru	CENTRO INTERNACIONAL DE LA PAPA (CIP)	unregistered	16.7776	1141.57	177.823	60.1943	19.5016
N209	05/117-1	BRE	NEIKER	Peru	CENTRO INTERNACIONAL DE LA PAPA (CIP)	unregistered	15.7989	1380.86	198.82	82.4638	16.5016
N210	05/118-1	BRE	NEIKER	Peru	CENTRO INTERNACIONAL DE LA PAPA (CIP)	unregistered	15.2134	1175.57	164.995	117.68	8.62663
N211	05/119-2	BRE	NEIKER	Peru	CENTRO INTERNACIONAL DE LA PAPA (CIP)	unregistered	16.6623	829.843	122.332	51.3886	16.2516
N212	05/122-3	BRE	NEIKER	Peru	CENTRO INTERNACIONAL DE LA PAPA (CIP)	unregistered	17.1265	1514.86	239.88	83.2667	17.7516
N213	05/123-1	BRE	NEIKER	Peru	CENTRO INTERNACIONAL DE LA PAPA (CIP)	unregistered	19.5831	1556.09	278.111	136.727	10.0016
N401	SENORA WARNI	LAN	NEIKER	Latin America	S. stenotomum	unregistered	10.2147	361.743	31.4936	35.9623	6.47663
N402	CHAUCHA	LAN	NEIKER	Latin America	S. phureja	unregistered	8.56353	726.906	68.4751	48.1967	19.3516
N403	SOCCO HUACCOTO	LAN	NEIKER	Latin America	S.andigena	unregistered	NA	NA	NA	NA	NA
N404	SIPANCACHI	LAN	NEIKER	Latin America	S.andigena	unregistered	12.3432	532.143	60.398	60.2538	10.4766
N405	LARAM AJAWIRI	LAN	NEIKER	Latin America	S. ajanhuiri	unregistered	16.9586	407.481	49.0097	38.9775	10.8766
N406	NKD-141	LAN	NEIKER	Latin America	S. andigena	unregistered	14.8419	538.743	69.1471	69.5479	6.62663
N407	YANA SUCRE	LAN	NEIKER	Latin America	S. stenotonum	unregistered	11.4829	382.406	35.9521	51.5914	4.15163
N408	WILA HUAKA LAJRA	LAN	NEIKER	Latin America	S.andigena	unregistered	14.3359	431.806	48.2069	48.5797	6.17663
N409	ROSCA	LAN	NEIKER	Latin America	S. phureja	unregistered	NA	378.217	NA	34.5822	4.31379
N410	CHIAR SURIMANA O PHINU	LAN	NEIKER	Latin America	S.chaucha	unregistered	12.9815	433.106	45.988	89.4641	3.52663
N411	MORADA TURUNA	LAN	NEIKER	Latin America	S. stenotonum	unregistered	12.2118	436.981	43.7757	59.2946	5.22663
N412	KASHPADANA AMARILLA	LAN	NEIKER	Latin America	S. goniocalix	unregistered	16.6607	381.568	45.3362	49.1529	5.17663
N413	HOLANDESA	LAN	NEIKER	Latin America	S.andigena	unregistered	NA	387.567	NA	31.1722	6.56379
N414	POLUYA	LAN	NEIKER	Latin America	S. stenotonum	unregistered	13.0877	495.943	54.6125	51.9245	7.55163
N415	NEGRITA	LAN	NEIKER	Latin America	S.andigena	unregistered	NA	NA	NA	NA	NA
N416	COLOR UNCKUNA	LAN	NEIKER	Latin America	S. x chaucha	unregistered	12.1528	430.593	42.7929	63.158	3.42663
N417	NKD-168	LAN	NEIKER	Uruguay	S. phureja	unregistered	14.1722	954.392	121.325	108.962	6.81379
N418	NKD-169	LAN	NEIKER	Uruguay	S. phureja	unregistered	12.6022	1182.22	144.394	119.712	8.31379
