# Supplementary material for: Identification and reproducibility of diagnostic DNA markers for tuber starch and yield optimization in a novel association mapping population of potato (Solanum tuberosum L.)
Source: Theor Appl Genet. 2016 Jan 29;129:767–85. doi: 10.1007/s00122-016-2665-7 (PMC4799268; doi:10.1007/s00122-016-2665-7)
Supplement: Supplementary file 6 — Supplementary material 6 (XLSX 357 kb) [file 122_2016_2665_MOESM6_ESM.xlsx]

## Sheet: LD
Identification and reproducibility of diagnostic DNA markers for tuber starch and yield optimization in a novel association mapping population of potato (Solanum tuberosum L.)
E. M. Schönhals, F. Ortega, L. Barandalla, A. Aragones, J. I. Ruiz de Galarreta, J.-C. Liao, R. Sanetomo, B. Walkemeier, E. Tacke, E. Ritter, C. Gebhardt
Theoretical and Applied Genetics
Corresponding author: Christiane Gebhardt, Max-Planck Institute for Plant Breeding Research, Cologne, Germany (gebhardt@mpipz.mpg.de)
			Chromosome 1																																		Chromosome 2
	SNP (associated SNPs according to Table 5 are highlighted red )	Haplotypes	CP12-2_snp71	CP12-2_snp76	CP12-2_snp84	CP12-2_snp117	CP12-2_snp142	CP12-2_snp150	CP12-2_snp180	CP12-2_snp300	CP12-2_snp327	CP12-2_snp414	CP12-2_snp417	AGPaseS_snp1612	AGPaseS_snp1598	AGPaseS_snp1592	AGPaseS_snp1564	AGPaseS_snp1547	AGPaseS_snp1546	AGPaseS_snp1529	AGPaseS_snp1520	AGPaseS_snp1511	AGPaseS_snp1509	AGPaseS_snp1501	AGPaseS_snp1482	AGPaseS_snp1459	AGPaseS_snp1457	AGPaseS_snp1456	AGPaseS_snp1426	AGPaseS_snp1411	AGPaseS_snp1392	AGPaseS_snp1348	AGPaseS_snp1336	AGPaseS_snp1286	AGPaseS_snp1284	AGPaseS_snp1265	SSIV_snp2565	SSIV_snp2567	SSIV_snp2624	SSIV_snp2662	SSIV_snp2679	SSIV_snp2704	SSIV_snp2706	SSIV_snp2707	SSIV_snp2719	SSIV_snp2737	SSIV_snp2738	SSIV_snp2755	SSIV_snp2786
Chr01	CP12-2_snp76	b	0.0438409
	CP12-2_snp84		1.10485e-05	0.156265
	CP12-2_snp117	a	0.18468	0.0348921	4.12621e-29
	CP12-2_snp142		1	0.81905	0.433591	1
	CP12-2_snp150	a	0.183307	0.0690675	7.29834e-29	4.61595e-224	1
	CP12-2_snp180		1	1	1	0.963309	1	1
	CP12-2_snp300		1	0.720725	1	5.99659e-08	1	6.55924e-08	1
	CP12-2_snp327		1	0.466143	1	0.980262	0.874892	0.992281	1	1
	CP12-2_snp414	a	9.06383e-08	0.110805	0.0334531	4.16546e-111	0.998728	5.59054e-110	0.786627	4.13868e-13	0.619966
	CP12-2_snp417	b	0.760539	8.49593e-120	0.0954244	0.998098	1	0.997231	1	0.682559	0.946996	0.0374949
	AGPaseS_snp1612		0.880051	0.936394	0.0554298	0.174682	0.676947	0.186548	1	0.929627	0.880051	0.503578	1
	AGPaseS_snp1598	a	1	0.799893	0.554707	8.47698e-09	0.993595	9.24525e-09	0.218904	1.97298e-05	0.558959	1.04331e-05	0.509507	0.0800814
	AGPaseS_snp1592	c	0.803942	1	0.886939	1	0.691035	1	0.440362	1	0.803942	0.975032	1	1.95705e-36	0.000280635
	AGPaseS_snp1564	b	0.899159	0.942568	0.585793	1	1	0.9997	1	0.0590993	1	1	1	1	0.269466	0.872976
	AGPaseS_snp1547	a	1	0.551241	0.485003	5.69567e-09	1	6.20956e-09	0.627268	1.83326e-05	0.610697	3.95767e-06	0.00878092	0.143792	1.55955e-180	0.00181281	0.138848
	AGPaseS_snp1546	a	1	0.729604	0.256728	0.00010579	1	0.000114038	0.581167	0.00133728	0.611269	0.00384976	0.140356	0.182236	1.34235e-176	0.00573815	0.445271	4.95915e-175
	AGPaseS_snp1529		0.4965	1	0.425342	0.00364173	0.824349	0.00381065	1	1	0.867412	4.41391e-05	1	0.330058	1.55165e-12	0.545091	1	3.20869e-14	9.23184e-07
	AGPaseS_snp1520	a	1	0.690364	0.321967	1.33601e-07	0.998728	1.44941e-07	0.218904	0.00152916	0.577004	4.06208e-05	0.0954164	0.0748722	8.95209e-193	0.00101421	0.596179	8.84601e-186	8.17449e-193	1.60776e-11
	AGPaseS_snp1511		1	0.924499	1	1	0.000104636	1	1	1	1	1	0.997169	0.79795	0.362428	1.36216e-21	0.872972	0.458922	0.583949	0.310343	0.554707
	AGPaseS_snp1509	a	1	0.811305	0.322981	4.54805e-09	0.870679	4.18352e-09	1	8.49218e-05	0.984613	5.81624e-06	0.00683774	0.346271	1.17753e-134	0.00202238	0.813284	2.03228e-149	1.29384e-139	1.2211e-12	2.67623e-155	0.845169
	AGPaseS_snp1501	a	1	0.643188	0.389291	6.69466e-07	0.990502	6.64704e-07	0.318037	0.001468	0.594031	8.38745e-05	0.0924353	0.0541546	2.14286e-192	0.00202238	0.264803	2.26816e-190	4.93995e-192	9.25342e-14	1.26422e-211	0.436941	1.00539e-148
	AGPaseS_snp1482	a	1	0.669499	0.465052	0.0023927	0.848108	0.00227339	0.64269	0.0168358	0.27966	0.0193829	0.308168	0.104329	3.64123e-137	0.00338404	0.107146	9.97896e-132	5.06589e-143	9.21193e-09	8.66358e-148	0.818685	1.06835e-101	3.58274e-150
	AGPaseS_snp1459	b	0.885484	0.728387	0.686973	0.820857	0.923949	0.801246	1	0.669364	1	0.963829	1	1	0.308168	0.975032	7.39859e-157	0.238856	0.227957	1	0.295889	1	0.887841	0.314642	0.0214036
	AGPaseS_snp1457	d	1	0.960271	0.72399	0.917751	1	0.931024	0.834657	1	1	0.721453	0.927145	0.912997	1	1	1	1	1	0.00153115	1	1	1	1	1	1
	AGPaseS_snp1456	a	1	0.695676	0.525795	2.68229e-05	1	2.88789e-05	0.320725	0.00885899	0.57642	0.000716511	0.158323	0.0660661	2.10392e-180	0.00171526	0.541139	1.03029e-179	9.2779e-188	3.90425e-11	1.68737e-199	0.388401	8.56756e-140	1.04197e-206	6.19797e-156	0.246516	1
	AGPaseS_snp1426	a	1	0.878155	0.249293	0.00114455	1	0.00116855	0.34272	0.000624364	0.666298	0.0243792	0.142468	0.201527	2.54759e-141	0.0182002	0.196733	8.01989e-138	1.43785e-159	5.0321e-07	5.46928e-151	0.627689	1.84917e-102	7.65321e-150	7.99517e-131	0.185148	1	1.62311e-142
	AGPaseS_snp1411	d	1	0.544492	0.48872	0.846864	1	0.866014	1	1	1	0.594031	0.601096	0.666334	1	0.899499	1	1	1	0.803446	1	1	1	1	1	1	7.39996e-60	1	0.899499
	AGPaseS_snp1392		8.96508e-08	0.872384	0.452966	0.689005	0.0184264	0.757827	0.389827	0.0219527	1	0.000379457	0.443268	0.186845	2.32435e-08	0.296494	4.8553e-16	4.29746e-07	4.9153e-08	0.850282	2.13083e-08	1	3.61162e-05	2.76953e-08	4.37081e-10	3.61001e-17	1	5.68415e-08	4.54562e-08	1
	AGPaseS_snp1348	c	0.803942	1	1	1	0.55587	1	0.934064	1	0.803942	0.921414	1	1.17582e-39	0.000406658	1.69033e-104	0.811305	0.00171526	0.00238721	0.557303	0.000714767	3.27924e-29	0.00794378	0.0011682	0.00523408	1	1	0.00611135	0.000849774	0.880678	0.254674
	AGPaseS_snp1336	a	1	0.644022	0.385359	0.000140337	1	0.000136756	0.799893	0.00132531	0.639409	0.0105203	0.128123	0.0571002	3.23452e-184	0.00110259	0.438307	2.89639e-182	4.21495e-191	2.37455e-11	3.36349e-206	0.496354	2.18449e-146	2.03729e-213	2.16625e-153	0.291653	1	2.93981e-204	8.31419e-145	1	8.26876e-08	0.00174717
	AGPaseS_snp1286		1	0.551781	0.158906	0.95052	0.414279	0.916067	1	0.99163	0.524724	0.989131	0.289615	0.251602	0.012708	0.000235451	0.310429	0.0264924	0.00906802	1	0.0112053	0.129385	0.024432	0.00575049	0.0161635	0.581362	1	0.0222058	0.0331838	0.911614	7.02136e-08	8.28912e-05	0.0073434
	AGPaseS_snp1284	d	1	0.384079	0.840031	1	1	1	0.932118	1	1	0.941099	0.824752	0.936005	1	1	1	1	1	1	1	1	1	1	1	0.310343	9.24893e-58	1	1	7.39996e-60	1	0.949744	1	0.958316
	AGPaseS_snp1265	a	1	1	0.442996	0.000859855	0.610697	0.000692273	0.617188	0.00132832	0.87629	0.0933653	0.189614	0.0934571	2.32584e-136	8.2395e-05	0.0965541	1.10751e-131	1.03701e-147	2.45101e-07	9.36252e-151	0.572216	2.03481e-112	3.20561e-152	1.57593e-139	0.193185	1	5.21342e-142	4.2195e-142	1	2.23503e-08	0.000173489	2.11335e-151	0.000875665	1
Chr02	SSIV_snp2565	a	1	0.503971	1	1	1	1	1	1	1.13841e-09	0.760539	0.332028	0.998164	0.365788	1	1	0.469751	0.534903	1	0.26103	1	1	0.319817	0.0570609	0.992409	1	0.33443	0.962227	1	1	1	0.282428	0.955827	1	0.762003
	SSIV_snp2567	c	1	0.763991	0.667316	1	1	1	0.670775	1	1	1	0.813677	0.969099	0.782043	1	0.348911	0.803922	0.808518	1	0.806563	1	0.912881	0.758269	0.701226	0.17848	1	0.781701	0.975746	0.855638	0.127349	1	0.803942	0.000951759	0.461418	0.944271	1.52963e-17
	SSIV_snp2624	d	1	0.174519	0.607454	0.395242	0.936411	0.37714	0.874407	1	0.000375536	0.316804	0.774693	0.951097	0.448196	0.499853	1	0.514439	0.0679364	1	0.0875483	0.497009	0.547076	0.223476	0.193597	0.889005	1	0.348694	0.746995	1	0.857225	0.00351467	0.161562	0.721521	1	0.767462	3.50433e-59	0.88971
	SSIV_snp2662	a	1	0.490915	0.613378	0.991246	1	0.975746	1	1	1	1	0.65839	1	0.72533	1	0.562226	0.567897	0.298297	1	0.227155	1	0.963771	0.367937	0.189682	0.275313	1	0.567547	0.799893	1	1	0.800273	0.27454	0.235772	1	0.447322	4.1066e-124	1.87945e-14	6.24502e-29
	SSIV_snp2679		0.0406082	0.873631	0.911464	1	0.0801391	1	1	1	1	0.232621	1	1	1.83709e-05	1	0.908692	0.278899	0.000719181	0.136074	0.000875665	1	3.65862e-23	0.0010879	0.0123182	0.952877	1	0.00285337	0.000281313	1	0.868905	0.952024	0.000905922	1	1	0.000582515	0.283497	0.879837	1	0.55811
	SSIV_snp2704		7.96392e-13	0.447034	0.00100363	0.79628	1	0.797712	0.0013236	1	1	0.16573	0.655467	1	1	1	1	1	0.19581	0.00350596	1	1	1	1	1	1	1	1	0.896119	1	1	1	1	0.526758	1	1	1	1	1	0.95908	1
	SSIV_snp2706	a	0.33653	0.627268	0.662223	0.732873	1	0.698415	1	1	1.22156e-06	0.356735	0.688388	1	0.0571288	1	1	0.0834192	0.0697169	1	0.0308682	1	0.701226	0.0705145	0.0805305	1	1	0.0424747	0.91408	1	1	1	0.0401373	0.773247	1	0.770857	3.82547e-148	5.51578e-27	2.99808e-46	8.28591e-91	0.520649	0.000522626
	SSIV_snp2707	c	1.18415e-13	0.840348	5.65826e-06	0.499551	1	0.497009	0.874525	1	0.0987684	0.0394382	1	1	0.658896	1	0.541607	0.664085	0.712498	0.00483452	0.725815	1	0.956416	0.668111	0.424891	0.372986	1	0.623721	0.875194	1	0.476482	1	0.727646	0.270173	1	0.823838	2.492e-16	1.65284e-67	0.310557	1.40771e-19	1	5.86903e-52	1.25223e-51
	SSIV_snp2719	b	7.04642e-07	0.000262167	0.0193604	3.79672e-09	1	4.36283e-09	0.731789	1.58831e-06	1	5.27056e-16	0.0131153	1	1.38042e-16	0.886913	0.433029	1.42335e-17	1.91588e-13	9.3911e-05	2.41081e-13	1	1.70368e-18	2.58785e-13	2.29762e-09	1	1	4.41372e-11	5.71364e-13	1	9.73186e-05	0.673124	2.6116e-13	0.223941	1	2.36951e-13	1	1	0.673124	0.695571	0.641239	1	1	1
	SSIV_snp2737		0.48872	0.663894	0.964933	1	0.27352	1	1	1	1	0.199441	1	1	0.0748632	1	7.85325e-25	0.81825	0.194998	0.79095	0.283	1	2.61736e-09	0.212919	0.400764	1.10108e-24	1	0.301529	0.110263	0.914832	0.982488	1	0.208207	0.418917	1	0.18205	0.147881	0.863039	0.767739	0.231001	1.39922e-88	1	0.219972	1	1
	SSIV_snp2738	c	0.931321	0.607492	0.453191	1	1	1	1	1	1	1	0.872384	0.894346	0.501692	1	0.610721	0.502677	0.538715	0.963859	0.493221	1	0.604891	0.440122	0.476482	0.447034	1	0.461921	0.776661	1	0.630982	1	0.459046	0.0051252	1	0.765746	2.08167e-15	1.29784e-82	0.834721	3.28574e-21	1	1	4.38263e-41	2.26162e-83	0.85971	1
	SSIV_snp2755		1	0.627609	0.0540778	1	1	1	1	1	1	1	0.301839	0.912997	0.0393564	1	0.998482	3.0333e-05	0.00098347	1	0.00110589	1	9.49198e-05	0.00122046	0.00918374	1	1	0.00358372	0.000347562	1	0.107939	1	0.00114393	1	1	0.00124028	0.990921	1	1	0.833995	1	1	0.820809	1	7.83077e-05	0.956759	1
	SSIV_snp2786	b	4.55039e-05	8.54961e-06	0.271876	7.16068e-06	1	8.15193e-06	1	7.88996e-07	0.212379	2.43949e-11	0.00226135	0.894708	3.43939e-14	0.82659	0.297059	8.21547e-15	9.68026e-11	0.00224203	1.21805e-10	1	2.55822e-15	1.34756e-10	1.76537e-07	0.917751	1	5.69567e-09	8.03941e-11	1	0.00627509	0.486136	9.50491e-11	0.259345	1	1.43316e-10	0.931024	1	0.827331	0.995735	0.598574	1	1	1	3.52204e-139	1	0.766327	0.00207671
	SSIV_snp2817	d	1	0.22074	0.859953	0.453909	0.81101	0.412162	1	1	0.000405716	0.162388	0.775462	1	0.342539	0.591088	1	0.38434	0.0472723	0.9195	0.0464041	0.439643	0.563484	0.105163	0.468298	0.977364	1	0.168276	0.584453	1	0.637305	0.0155641	0.0898319	0.30972	1	0.616135	1.53564e-58	0.879837	5.3003e-152	1.17338e-29	0.9997	1	6.96452e-46	0.221147	0.589642	0.7351	0.73767	1	0.681986
	SSIV_snp3017	a	1	0.189234	0.578245	0.986431	1	0.972935	1	1	0.000589657	0.803446	0.0429288	1	0.123923	1	0.828805	0.0809224	0.0223185	1	0.0123566	1	0.502677	0.0174864	0.00796402	0.543624	1	0.044047	0.140634	1	1	0.744503	0.0131579	0.888519	1	0.0690586	3.84218e-160	7.3004e-16	2.27087e-76	4.77724e-130	0.952669	1	6.25826e-106	8.1398e-21	0.666246	0.62954	4.54551e-21	1	1
Chr03	PGM-3_snp468		0.109202	0.737095	0.337601	0.0108328	0.890673	0.00955277	0.975451	0.739442	1	0.00222084	0.238905	0.921169	0.165902	1	0.135006	0.0805844	0.199619	0.00451383	0.172404	0.191418	0.0421261	0.252343	0.581167	0.294166	0.975746	0.298385	0.4401	1	0.00878961	0.506157	0.341689	0.911835	1	0.164408	1	0.181029	0.964708	0.802047	0.813831	1.20302e-05	0.972233	0.000108958	0.00429279	1	0.439987	1	0.0534988
	PGM-3_snp467		1	0.0424728	0.792733	0.641124	1	0.666405	1	1	0.7351	0.631829	0.0105806	0.787485	0.545978	0.912234	0.796697	0.828709	0.674157	1	0.773343	1	1	0.697444	0.76822	0.61201	1	0.775656	1	1	0.828885	0.973036	0.837256	0.537261	1	0.867028	0.967453	1	1	1	0.936411	4.07966e-08	0.987034	1	0.955906	0.629828	1	1	0.917751
	PGM-3_snp440	c	1	0.643188	0.881651	0.671654	0.798298	0.683689	1	1	0.540486	0.408123	0.689739	0.900545	0.977032	0.811305	0.894948	0.944766	0.803942	0.830128	0.177829	0.130048	0.750273	0.591307	0.944766	0.870679	1	0.321617	0.98678	1	0.746049	0.00395465	0.789359	0.886869	1	0.229177	0.240995	0.786627	0.855448	0.0990788	0.815275	0.991997	0.454845	0.902004	0.511151	0.364988	0.902236	0.975746	1
	PGM-3_snp413	b	0.159644	1	0.941725	1	1	1	3.64474e-05	1	1	0.942669	1	0.984613	0.911556	0.727525	1	0.933911	0.947536	1	0.635068	1	0.0738268	0.799306	0.963486	1	1	0.732941	0.912906	1	0.990597	0.589054	0.616135	0.410802	1	0.496302	0.958316	0.770609	1	0.185894	0.741175	4.36542e-08	0.938616	3.57189e-05	1	0.754595	0.749757	1	1
	PGM-3_snp411	b	0.664584	0.951755	1	1	1	1	8.5548e-06	1	1	1	1	1	0.777352	0.546066	1	0.763557	0.927145	1	0.777345	1	0.625378	0.754991	0.934943	1	1	0.859953	0.913674	1	1	0.391772	0.465332	0.703819	1	0.371363	0.908093	0.823261	1	0.185148	0.727646	4.56474e-07	1	0.0653949	1	0.636801	1	1	1
	PGM-3_snp410	a	8.68975e-07	0.294419	0.0349424	0.839644	1	0.829758	1.0361e-05	1	1	0.369861	1	0.98503	0.601935	0.561336	1	0.797269	0.913918	0.190217	0.575185	1	0.88971	0.693703	0.625335	1	1	0.69011	0.990098	1	1	0.378255	0.530376	0.625335	1	0.557487	0.729604	0.739442	1	0.119639	0.747716	1.15743e-28	0.0400821	2.87912e-26	1	0.801056	1	1	1
	PGM-3_snp409	a	8.68975e-07	0.294419	0.0349424	0.839644	1	0.829758	1.0361e-05	1	1	0.369861	1	0.98503	0.601935	0.561336	1	0.797269	0.913918	0.190217	0.575185	1	0.88971	0.693703	0.625335	1	1	0.69011	0.990098	1	1	0.378255	0.530376	0.625335	1	0.557487	0.729604	0.739442	1	0.119639	0.747716	1.15743e-28	0.0400821	2.87912e-26	1	0.801056	1	1	1
	PGM-3_snp408	c	1	1	0.989136	0.641799	1	0.701115	0.836827	1	0.389016	0.584453	1	0.88411	1	0.83442	0.963168	0.749394	0.782998	0.35662	0.770825	0.000288119	0.975032	0.815274	0.886869	1	1	0.803069	0.771022	1	0.690187	0.00465225	0.803879	0.930364	1	0.701226	1	0.975031	0.9442	0.919329	1	1	0.828709	0.890217	0.679794	0.643188	0.893224	1	1
	PGM-3_snp339	b	0.703923	0.923611	1	1	0.58621	1	4.72832e-05	1	1	1	1	1	0.544699	0.379044	1	0.508466	0.981554	0.782606	0.548222	0.944766	0.68607	0.599077	0.761694	1	1	0.947536	0.987886	1	0.837256	0.250458	0.250291	0.715358	1	0.15252	0.706596	0.904169	1	0.158558	0.657279	2.56679e-06	1	0.0988862	1	0.557584	1	1	1
	PGM-3_snp320		1	0.951755	0.93735	1	1	1	1	1	1	1	1	0.96202	0.101796	1	1	0.0855855	0.0748722	1	0.0897001	1	0.701191	0.0879359	0.0732054	1	1	0.0840338	0.163638	1	0.990966	1	0.0682213	0.737095	1	0.0686759	0.954585	1	0.911464	0.838345	1	1	0.931458	0.883063	1	1	0.854601	1	1
	PGM-3_snp298		1	1	0.98368	1	1	1	1	1	1	0.981087	0.922769	0.552309	0.745009	1	0.899159	0.7384	0.581362	1	0.655648	1	0.829758	0.697954	0.853419	0.885484	1	0.654803	0.727525	1	1	1	0.681498	0.524724	1	0.87629	0.210831	0.170712	1	3.46446e-06	1	1	0.0542111	0.00139498	1	1	1.00619e-05	0.0202193	1
	PGM-3_snp271		1	0.530376	0.045141	0.00397515	1	0.00389128	1	1	1	0.00612978	0.239008	0.280135	1	1	1	1	1	1	1	1	1	1	0.783118	1	0.000342171	0.879837	1	0.000257742	1	1	1	0.955906	0.00252007	1	1	1	0.975032	0.504853	0.197776	1	0.69084	1	1	0.848786	1	1	1
	PGM-3_snp254	b	0.003766	0.993976	0.351074	1	1	1	2.45246e-06	1	1	0.846652	1	0.912881	0.664242	0.677185	1	0.79095	0.569285	0.809167	0.273281	1	0.000191518	0.362176	0.551826	1	1	0.410839	0.614037	1	1	0.50367	0.238034	0.496925	1	0.20192	1	0.564991	1	0.324773	0.746031	9.10381e-15	0.568902	5.3379e-12	1	0.78664	0.95621	1	1
	PGM-3_snp123		1	0.76964	0.145399	0.79946	0.597657	0.800424	1	1	1	0.837256	0.618904	0.489541	0.961083	0.502463	1	0.96193	0.951097	1	0.963021	0.00579061	1	0.951755	0.767739	0.454845	0.00202238	0.960862	0.872727	0.00086293	1	0.197776	0.893894	1	1.23248e-60	0.804816	1	0.594031	1	1	1	1	1	1	1	1	1	1	1
	SssI_snp5824	a	1	1	0.63664	0.87629	0.942669	0.916009	0.800617	0.525795	0.851107	1	0.971944	0.867725	0.589931	1	1	0.648787	0.664242	1	0.676947	0.281532	0.886268	0.511616	0.912997	0.911196	1	0.585984	0.777352	0.857578	0.879837	4.07873e-05	0.463263	0.732348	0.997818	1	0.897075	0.497844	0.686618	0.543624	1	0.944766	1	0.438755	0.710365	1	0.109743	1	0.540944
	SssI_snp5850	b	1	0.174861	1	1	0.226018	1	1	1	1	0.508777	0.159384	1	1	0.0368907	1	0.908692	0.906903	1	0.854672	0.937928	1	0.834546	0.751131	1	1	0.867725	0.951755	0.967589	0.874387	0.256426	0.807751	0.601867	1	0.913273	0.321638	0.883063	0.539393	0.332834	1	1	0.681036	0.941615	0.953786	1	0.638189	0.812084	1
	SssI_snp5858		3.93719e-06	1	0.0169497	0.550276	1	0.594031	1	1	1	0.198076	1	0.406874	0.465465	0.228671	1	0.517845	0.420637	0.0406082	0.206339	1	1	0.227145	0.0839079	0.967243	1	0.237336	0.893224	0.998335	0.409244	0.622137	0.296028	0.301288	1	0.355376	0.0485149	0.332292	0.680074	0.106518	0.887017	4.69745e-22	0.00178909	1.36661e-24	0.960646	1	0.216488	1	1
	SssI_snp5871		0.623721	1	0.895902	0.905166	1	0.974766	0.82659	0.0202477	1	0.559695	0.730881	0.95052	0.225377	1	0.746761	0.134103	0.384266	0.641239	0.523613	0.223831	0.848255	0.380028	0.141927	0.892768	0.238701	0.480463	0.16452	0.639983	0.696367	0.0648724	0.364931	0.961672	0.935333	0.103273	0.934064	0.881217	1	1	0.623721	0.244148	0.497009	0.0434448	0.00461797	0.280896	0.758818	0.895902	0.0401869
	SssI_snp5877	b	0.106868	0.764018	0.974766	1	1	1	1	1	1.78479e-13	0.877076	0.958026	1	0.823201	0.214192	1	0.912906	0.669709	1	0.473951	1	0.930743	0.523106	0.281674	1	1	0.515632	0.692281	1	0.967419	0.635377	0.450427	0.776659	1	0.925851	0.488925	0.480059	0.998728	0.411113	0.921169	0.705838	0.845169	0.0361652	1	1	0.208207	0.23578	0.438755
	SssI_snp5880	b	0.046845	0.36281	0.776396	1	0.939935	1	1	1	0.893091	0.728047	0.730033	1	0.682384	0.11239	1	0.70186	0.493261	1	0.299194	1	0.657438	0.349431	0.128424	1	0.980533	0.331033	0.718415	0.927902	0.88971	0.492388	0.283261	0.528313	1	0.808682	0.434366	0.278787	0.783251	0.501463	0.776697	0.37001	0.84669	0.0352182	0.909812	1	0.13931	0.108899	1
	SssI_snp5906		1	1	0.850802	1	1	1	1	1	1	1	1	0.386899	0.793482	1	0.859953	0.759317	0.551527	1	0.664584	1	0.718374	0.713229	1	0.82659	1	0.664242	0.949242	1	1	1	0.669499	0.733084	1	1	0.0409753	0.055934	1	2.11629e-08	1	1	0.00562376	4.08084e-05	1	1	6.48303e-08	1	1
	SssI_snp5907		1	0.9033	1	1	0.972935	1	0.903803	0.00696212	0.00240322	0.314582	0.911612	0.204928	0.206131	0.152294	1	0.169013	0.150519	1	0.100055	1	0.829758	0.152688	0.014285	1	1	0.0888021	0.204967	1	0.665234	0.307538	0.148063	1	1	0.166495	0.0668519	0.0525113	0.399807	0.801246	1	1	0.15408	0.66455	1	1	0.294698	1	1
	SssI_snp5913		1	8.2226e-05	0.224201	1	1	1	1	1	1	1	0.189277	1	1	0.448177	0.840404	1	0.916067	0.0343324	0.930743	0.000398526	0.322859	0.926069	0.709637	0.210831	1	0.951755	0.94466	1	1	0.170783	0.860267	0.883097	5.20066e-56	0.775936	1	0.769398	0.231641	0.0917878	1	1	0.83116	1	1	1	1	1	1
	SssI_snp5915		1	1	0.850802	1	1	1	1	1	1	1	1	0.386899	0.793482	1	0.859953	0.759317	0.551527	1	0.664584	1	0.718374	0.713229	1	0.82659	1	0.664242	0.949242	1	1	1	0.669499	0.733084	1	1	0.0409753	0.055934	1	2.11629e-08	1	1	0.00562376	4.08084e-05	1	1	6.48303e-08	1	1
	SssI_snp5932		1	0.736577	1	1	1	1	1	1	1	1	1	0.938005	1	1	1	1	1	1	1	1	1	1	1	0.379253	1	1	0.799893	1	0.987618	1	1	1	9.24893e-58	1	1	0.671339	1	1	0.0558476	1	1	1	1	0.689005	1	1	1
	SssI_snp5964	a	1	1	0.7351	0.933726	1	0.965905	0.818722	0.465327	0.890332	1	0.969099	0.777352	0.639016	1	1	0.610273	0.813677	1	0.752755	0.184671	0.858264	0.597657	0.908201	1	1	0.680146	0.747183	0.900545	0.929805	1.06387e-05	0.536981	0.627246	1	1	0.860955	0.395602	0.696518	0.572425	0.919904	0.912881	1	0.422417	0.758006	0.912234	0.140722	1	0.647787
	SssI_snp5995		1	0.971655	1	1	0.770438	1	1	1	1.6843e-16	0.98556	1	1	1	0.871163	1	1	1	1	1	1	1	1	1	1	1	1	0.93722	1	1	1	1	0.989594	1	1	0.000139701	1	5.73412e-10	1	1	1	0.0117809	0.725815	1	1	1	1	0.15756
	SssI_snp6001		0.961239	0.787485	0.489858	0.0190279	1	0.0249602	0.721336	1	0.680353	0.4331	1	0.57677	0.655516	0.445479	1	0.777429	0.884572	1	0.758854	0.133822	0.962398	0.862673	1	1	1	0.895902	1	0.862029	0.760431	0.666334	0.943164	0.447521	1	0.957393	0.888901	0.944766	0.264366	0.587756	0.877076	0.000343604	0.895902	0.128669	0.751667	1	0.601096	1	0.999559
	SssI_snp6002		1	0.786358	1	1	1	1	1	1	3.04408e-14	1	1	1	1	1	1	1	1	1	1	1	1	1	1	0.345972	1	1	0.912881	1	1	1	1	0.96202	9.24893e-58	1	1	0.741588	1	0.987846	1	1	1	1	1	1	1	1	0.436425
	SssI_snp6010		0.9997	0.827843	0.291852	1	0.836138	1	0.821705	0.0079347	0.101722	0.713565	0.276672	0.857684	0.670673	0.0661281	0.731835	0.758707	0.679132	0.880126	0.537356	0.000383485	0.883063	0.666428	0.458945	0.915166	1	0.495728	0.622936	1	1	0.0725558	0.58344	1	1	0.74282	0.683461	0.508777	1	1	1	1	0.540963	0.998482	1	0.973036	0.900545	1	0.880873
	SssI_snp6015		1	0.96099	1	0.166871	1	0.16452	1	1	1	0.107188	0.971944	1	0.693526	0.701226	1	1	1	1	1	0.929174	1	1	1	1	1	1	1	1	1	0.7496	1	0.320725	1	1	0.893096	1	1	0.36655	0.30233	1	0.806985	1	1	0.904274	1	1	1
Chr04	PGI-4_snp438	a	0.779152	0.837245	0.850277	1	1	1	1	0.571067	1	0.497039	0.645365	0.047195	0.77651	0.344504	0.995387	0.930567	0.74004	1	0.838007	0.625335	0.880888	0.790798	0.0874962	1	1	0.698681	0.450924	1	0.866014	0.0653584	0.664242	0.0124469	1	0.421303	0.48312	1	0.0445847	0.903803	1	0.0543861	0.912881	0.964933	0.618824	0.968106	1	0.476929	0.644774
	PGI-4_snp435	a	0.770525	0.812294	0.723971	1	1	1	1	0.538049	1	0.490882	0.678719	0.00358988	0.795442	0.27352	1	0.940323	0.770525	1	0.848786	0.563249	0.872384	0.806563	0.0963806	1	1	0.721336	0.509401	1	0.875664	0.0241282	0.698552	0.0360814	1	0.438755	0.657438	1	0.0891964	0.878284	1	0.0394639	1	0.908062	0.571078	1	1	0.715931	0.603919
	PGI-4_snp387	a	0.879837	0.890217	0.943315	1	1	1	1	0.782998	1	0.818833	0.771792	0.0210572	0.845448	0.229078	0.987946	0.974507	0.989594	1	0.834657	0.751581	0.987846	0.870679	0.419637	0.836749	1	0.979254	0.567547	1	1	0.113455	0.943164	0.0801391	6.57579e-25	0.633297	0.755631	0.97954	0.48707	0.596703	1	0.239524	0.951638	0.863002	0.736807	1	1	1	0.749161
	PGI-4_snp351	a	0.903938	0.57355	0.990098	1	0.765791	1	1	0.759651	1	0.691728	0.872727	0.0850497	0.954585	0.299363	0.942568	1	0.958647	1	0.969107	0.261676	1	0.963375	0.275666	0.355644	1	0.936411	0.70698	1	0.965612	0.0712198	0.888778	0.0720924	1.36453e-54	0.697444	0.88971	0.685044	0.662653	0.867219	1	0.202276	1	0.88971	0.770525	1	1	1	0.778222
	PGI-4_snp342	a	0.911196	0.600922	0.99163	1	0.770438	1	1	0.758707	1	0.776396	0.870648	0.0741564	0.957569	0.25479	0.944319	1	0.96099	1	0.971654	0.284295	1	0.963375	0.270959	0.353419	1	0.936821	0.705838	1	0.964505	0.0625944	0.884261	0.0793005	1.3471e-54	0.703871	0.834657	0.727646	0.696518	0.823658	1	0.200342	1	0.912234	0.787215	1	1	1	0.794354
	PGI-4_snp333		1	0.0430808	0.000376181	0.249564	0.00286507	0.25618	0.96202	1	1	0.927969	0.789416	0.61325	0.85535	0.786444	0.594182	0.742493	0.959191	0.41511	0.89916	0.0658001	0.877638	0.969099	1	0.681688	1	0.939251	1	1	0.873205	0.727646	0.953739	0.391913	1	1	0.0112044	0.286684	7.65316e-05	0.0708201	1	1	0.214496	1	0.572278	1	0.205472	0.335747	0.944319
	PGI-4_snp303	b	1	0.560061	1	0.639983	1	0.664353	1	9.53575e-13	1	0.398647	0.677185	0.750747	0.706792	0.942519	1	0.749757	0.664584	1	0.718974	0.348694	1	0.549072	0.269503	0.447322	1	0.54081	0.309047	1	1	0.935673	0.399579	0.0111808	4.51252e-56	0.854176	0.925987	0.313774	1	0.88495	1	1	1	0.345706	1	1	0.65554	1	1
	PGI-4_snp277	a	0.76822	0.807806	0.811988	1	1	1	1	0.503971	1	0.427874	0.829383	0.0077401	0.883949	0.148912	0.838007	0.970244	0.862673	1	0.880678	0.549775	0.900017	0.902392	0.144413	0.929675	1	0.838007	0.551199	1	0.955479	0.04151	0.815274	0.0488344	1	0.610831	0.595511	0.957299	0.345706	0.669499	1	0.0698206	1	0.688273	0.536179	1	1	0.968383	0.548076
	PGI-4_snp270	a	0.768988	0.861883	0.829758	0.999994	1	0.988474	1	0.494929	1	0.397132	0.918637	0.00961009	0.908692	0.124508	0.793988	0.987618	0.88971	1	0.900401	0.544559	0.912035	0.930958	0.166408	0.903803	1	0.861178	0.585455	1	0.946332	0.0436826	0.84934	0.0467881	1	0.64486	0.605896	0.957274	0.330091	0.6435	1	0.201942	1	0.681986	0.529554	1	1	0.969099	0.546449
	PGI-4_snp267	b	1	0.664242	1	0.187913	0.982642	0.207999	0.917634	2.68098e-16	0.88971	0.0847018	0.42262	0.521362	0.560061	0.771327	1	0.617188	0.655467	1	0.56971	1	0.904209	0.38456	0.15461	1	1	0.484768	0.288451	1	1	0.959651	0.297941	0.000742536	1	0.744496	0.82659	0.550003	1	0.728098	1	1	1	0.163425	1	0.992602	0.33439	1	0.97204
	PGI-4_snp252	b	1	0.554707	1	0.275077	0.980262	0.299675	0.897085	2.1931e-14	0.88971	0.160181	0.281808	0.477599	0.609098	0.881082	1	0.673124	0.721206	1	0.616811	1	0.932388	0.426059	0.115775	1	1	0.43808	0.353593	1	1	1	0.328679	0.00138355	1	0.730881	0.797712	0.603258	1	0.713387	1	1	1	0.197162	1	0.975032	0.379269	1	0.9689
	PGI-4_snp235	b	1	0.758239	1	0.730881	1	0.745757	0.705838	2.41081e-13	1	0.32396	0.803942	0.942153	0.648787	0.952669	1	0.557487	0.588814	1	0.655467	1	1	0.550276	0.175363	0.374331	1	0.580741	0.281674	1	1	1	0.361641	0.0127516	1.72137e-54	0.884074	1	0.369544	1	0.96099	1	0.594031	1	0.688603	1	1	0.776288	1	1
	PGI-4_snp209		1	0.787062	0.912881	0.65594	0.92233	0.611164	1	0.930743	1	0.72399	1	1	0.770825	0.303181	0.834657	0.486136	0.807742	1	0.940828	0.533847	0.7351	0.87629	0.9997	0.806235	1	0.970244	0.664242	1	1	0.44368	0.870386	1	1	1	0.429985	1	0.895902	0.789212	1	1	0.884261	1	0.0103771	0.941615	1	1	0.0287044
Chr05	Pho1B_snp4181		0.628019	1	0.00740718	0.712937	0.366804	0.744998	0.303352	1	0.959191	0.616135	1	1	0.166974	0.915813	0.908692	0.00180995	0.00754953	0.113455	0.00215643	0.71098	0.00283559	0.00432001	0.0146681	0.935665	1	0.0201114	0.0241705	1	0.782025	0.916029	0.00218894	0.289657	1	0.014215	0.382022	0.4136	0.617473	0.198528	1	1	0.87879	0.574535	5.08435e-08	0.332028	0.671923	3.10604e-07	5.76753e-05
	Pho1B_snp4188		1	1	1	1	1	1	1	1	1	1	1	1	0.951097	1	1	0.955806	0.968521	0.202153	0.952024	1	1	0.944491	0.767971	1	1.2728e-27	0.951755	0.927494	0.000248489	1	1	0.959191	0.000786858	0.00241238	0.786358	1	0.408291	0.936005	1	1	1	1	0.658896	1	1	0.189021	1	1
	Pho1B_snp4198		1	1	0.982397	0.0333193	0.980332	0.030072	1	0.0114744	1	0.00614348	1	0.806655	1	0.778425	1	1	0.952069	1	1	1	1	1	0.890217	1	1	1	0.609887	1	0.738456	0.314152	1	0.0295722	1	0.959191	5.52179e-06	0.301235	0.145668	1.23067e-05	1	1	0.00418819	0.948957	1	1	0.658993	1	1
	Pho1B_snp4236	d	1	0.0898868	0.0141677	1.17188e-25	0.861883	1.17188e-25	1	1	1.54919e-07	0.439953	0.367436	1	0.00236731	0.987618	1	0.00210834	0.0061685	1	0.0106684	1	0.00238721	0.0137276	0.128555	1	1	0.0207428	0.0601751	1	0.944195	0.947536	0.0116706	1	1	0.0220913	9.35603e-12	1	2.25966e-08	0.81825	1	1	1.36491e-07	1	0.0010958	1	1	1	1.46046e-05
	Pho1B_snp4248	d	1	0.0898868	0.0141677	1.17188e-25	0.861883	1.17188e-25	1	1	1.54919e-07	0.439953	0.367436	1	0.00236731	0.987618	1	0.00210834	0.0061685	1	0.0106684	1	0.00238721	0.0137276	0.128555	1	1	0.0207428	0.0601751	1	0.944195	0.947536	0.0116706	1	1	0.0220913	9.35603e-12	1	2.25966e-08	0.81825	1	1	1.36491e-07	1	0.0010958	1	1	1	1.46046e-05
	Pho1B_snp4302		1	1	0.93735	1	1	1	1	0.405512	1	1	1	0.360537	0.825351	1	0.919329	0.808412	0.822993	1	0.829758	0.887984	1	0.81825	0.531495	0.895902	1	0.815275	0.00701046	1	0.95225	0.000518181	0.786358	0.873403	1	1	0.540387	0.00972104	0.999994	0.548076	0.900578	1	0.285344	0.25356	1	1	0.019115	1	0.949036
	Pho1B_snp4319		0.734272	0.629828	0.143605	0.00517543	0.450427	0.00908794	1	1	0.171202	0.0166084	0.97125	0.232481	0.348694	0.85193	0.502108	0.125913	0.260707	1	0.243627	1	0.20356	0.261753	0.364584	0.594031	1	0.268503	0.271383	1	0.338965	0.560515	0.218553	0.0828898	1	0.245269	0.929286	1	0.411185	0.594031	0.897085	1	1	1	0.00871272	0.744863	0.941155	0.899913	0.000397761
	Pho1B_snp4320	a	1	0.638497	1	1	1	1	1	1	1	1	0.912881	0.676775	0.208503	1	1	0.184501	0.20187	1	0.212273	1	1	0.197776	0.296425	0.665971	1	0.419133	0.000923564	1	1	0.000102766	0.232368	1	4.51517e-56	0.448177	0.00231942	0.00384976	0.913273	0.0116873	1	1	0.200937	0.627184	1	1	0.0631982	1	1
	Pho1B_snp4356	e	1	1	0.000307941	0.7384	1.82332e-08	0.759909	1	1	1	1	1	1	1	1	1	1	1	1	1	1	1	1	0.917751	1	1	1	0.859953	1	0.0864004	1	0.955827	0.623721	1	0.984756	1	1	0.754991	1	0.977371	1	1	1	0.197434	0.531563	1	9.17859e-58	0.22531
	Pho1B_snp4365	c	1	0.396034	1	1	0.280962	1	0.00214847	1	1	0.0119887	1	1	0.549369	0.822922	0.846762	0.725887	0.715366	1	0.594031	1	0.927735	0.670775	0.900616	0.669499	1	0.667137	0.585888	1	0.494373	0.706011	0.891045	0.913104	0.930743	0.16452	1	1	0.810343	1	0.356808	0.807794	1	1	0.93382	0.736577	1	3.13955e-05	1
	Pho1B_snp4383	a	1	0.89637	1	1	1	1	1	1	1	1	0.611273	0.2489	0.131421	0.921414	1	0.114981	0.127349	1	0.134221	0.956637	1	0.123752	0.240107	1	1	0.320725	0.00156066	1	1	6.64458e-07	0.216417	1	1	0.435855	0.000337972	0.00832976	0.639983	0.00227339	1	1	0.0645372	0.204001	1	0.800498	0.0124982	1	1
	Pho1B_snp4389	b	1	1	1	1	1	1	0.39067	1	1	1	1	0.950115	1	1	1	1	1	1	1	1	1	1	0.951097	1	7.08644e-10	1	1	2.6474e-09	1	1	1	1	5.6096e-08	1	1	0.571067	1	1	1	0.00188277	1	1	1	1	0.907221	1	1
	Pho1B_snp4404		1	0.806563	0.879837	1	0.995735	1	0.000233378	1	0.976756	1	0.520724	0.984184	0.207999	1	0.906672	0.229896	0.215369	1	0.426059	0.996484	0.881639	0.159313	0.369821	0.934724	0.365813	0.18729	0.221154	0.223941	0.873498	0.625108	0.178972	1	0.592322	0.0773388	1	0.880888	1	0.969099	0.393475	1.40884e-07	0.486844	0.450427	0.960646	0.95052	0.195072	1	0.657438
	Pho1B_snp4407	c	1	0.447322	1	1	1	1	0.00245794	1	0.959191	0.735081	0.980691	1	0.368045	0.927902	0.442383	0.360753	0.554147	1	0.399192	1	1	0.34527	0.83116	0.378591	1	0.351395	0.4714	1	0.880126	0.972017	0.564994	0.25618	1	0.0695722	1	1	0.920226	1	1	0.37588	1	1	0.840694	1	0.807742	1	0.88971
	Pho1B_snp4431	e	1	0.422199	0.26237	1	1	1	1	2.87094e-16	1	0.858194	0.739755	1	2.87202e-09	1	0.245613	2.88164e-09	2.634e-06	1	2.62109e-06	1	6.55667e-09	2.61969e-06	9.74519e-05	1	1	2.28998e-05	5.81156e-07	1	0.324094	1	2.60025e-06	0.973465	1	1.60207e-06	1	1	1	1	1	1	1	1	1.40582e-21	1	1	9.24893e-58	2.29967e-20
	Pho1B_snp4452		1	0.0750952	1	0.00265518	1	0.00293345	1	2.66461e-11	1	0.0023091	0.0410371	0.666334	0.989211	0.899499	0.687321	0.980832	0.990597	1	0.989211	1	1	0.980262	1	0.628086	1	0.985773	0.982488	1	8.77079e-08	0.880678	1	0.209083	1	1	1	1	1	0.907669	1	1	1	0.908201	6.77884e-06	1	1	1	0.00777774
	Pho1B_snp4457	b	1	1	1	1	1	1	0.39067	1	1	1	1	0.950115	1	1	1	1	1	1	1	1	1	1	0.951097	1	7.08644e-10	1	1	2.6474e-09	1	1	1	1	5.6096e-08	1	1	0.571067	1	1	1	0.00188277	1	1	1	1	0.907221	1	1
	Pho1B_snp4464		1	0.135431	1	1	1	1	1	2.87094e-16	1	0.637877	0.739755	1	2.41296e-09	0.732941	0.245613	2.48165e-09	2.3091e-06	1	2.62109e-06	1	3.7767e-09	2.61969e-06	9.74519e-05	1	1	1.96645e-05	2.47762e-06	1	0.324094	1	2.60025e-06	0.973465	1	1.60207e-06	1	1	1	1	1	1	1	1	1.40582e-21	1	1	1	1.33577e-24
	Pho1B_snp4473		4.54422e-19	0.0292919	3.81548e-07	0.00575637	0.309347	0.00629345	1	1.00607e-08	1	0.000265234	0.0748156	0.886696	0.16013	0.828721	0.749757	0.0927841	0.413897	0.340494	0.508527	1	0.295449	0.234989	0.585089	0.973036	1	0.362428	0.427902	1	1.60833e-05	0.834657	0.278741	0.542307	1	0.334217	0.850282	1	1	0.480452	1	1.38809e-15	0.218842	1.63089e-16	6.0222e-22	1	1	1	1.41293e-19
	Pho1B_snp4496	a	0.910907	1	1	1	0.984613	0.98368	1	0.9997	1	1	0.917634	0.676827	0.581167	0.907696	1	0.581036	0.38456	1	0.522918	1	1	0.62142	0.786358	1	1	0.834058	0.130592	0.725815	1	0.205452	0.764408	1	0.999559	0.78145	0.000552991	0.0118181	0.975451	0.00421485	0.845846	1	0.0373144	0.174519	1	0.817662	0.0126437	1	1
	StCDF1_snp1458	d	1	0.989972	0.885484	1	0.00159388	0.984613	0.870666	1	1	0.977457	0.938231	0.378013	0.562	0.96099	1	0.739442	0.628472	1	0.43499	1	1	0.414303	0.943099	1	1	0.444266	0.600649	0.996588	0.000396499	0.179727	0.469078	0.0488384	1	0.854545	0.647543	0.928988	0.651576	0.71098	1	1	0.550003	1	1	1	1	1	1
	StCDF1_snp1462	d	0.954585	0.7496	0.786358	0.892768	1	0.862029	0.664904	1	1	0.849719	0.770825	0.438567	0.697444	0.921519	1	0.562037	0.448401	1	0.549072	1	1	0.428981	0.873015	1	1	0.520108	0.316265	0.845127	0.627964	0.146035	0.500906	0.79795	1	0.563866	0.322305	0.96202	0.451603	0.477819	1	1	0.257994	1	1	0.986541	1	1	0.991246
	StCDF1_snp1475	c	1	1	1	1	1	1	1	1	1	1	1	1	1	0.891045	4.15363e-56	1	1	1	1	1	1	1	1	2.75965e-56	1	1	0.893452	1	0.304086	0.673569	1	0.278899	0.00081841	1	1	0.834645	1	1	0.957514	1	1	1	1	2.95443e-26	0.770525	1	1
	StCDF1_snp1505		1	0.539051	0.242382	0.11956	1	0.13931	1	1.54708e-06	0.638497	0.035375	0.800506	0.985852	1	1	1	1	1	1	1	0.9608	1	1	1	1	1	1	0.917329	1	0.000269171	1	1	0.955805	1	1	1	1	1	1	1	1	1	1	0.000548445	1	1	8.74142e-58	0.0106684
	StCDF1_snp1551	a	0.493868	0.739347	0.533275	0.7384	1	0.662223	0.549512	0.484729	0.739442	0.533307	1	0.787215	0.744915	1	0.890217	0.965007	1	0.666405	0.933841	1	1	0.893224	1	0.963021	1	1	0.952024	1	0.745757	0.974226	0.968507	1	1	1	0.0340058	0.590738	0.681111	0.791481	0.965241	0.914392	0.503578	0.715897	0.620227	1	0.297042	0.984613	0.916084
	StCDF1_snp1572		1	0.521362	0.108929	0.925306	0.986535	0.921569	1	1	1	1	0.519692	1	0.77931	1	1	0.774693	0.803942	0.975451	0.796283	1	0.913574	0.778999	0.775715	1	0.189978	0.770825	0.414635	0.486844	0.88304	1	0.752468	1	0.338675	0.909812	0.369821	1	1	0.404344	0.0940483	0.463729	0.752232	1	0.890217	0.0722781	1	1	0.777086
	StCDF1_snp1650	c	1	1	1	1	1	1	1	1	1	1	1	1	1	1	4.02565e-56	1	1	1	1	1	1	1	1	4.02565e-56	1	1	0.742502	1	0.425008	1	1	1	1	1	1	1	1	1	1	1	1	1	1	8.06165e-27	0.732941	1	1
	StCDF1_snp1671		3.0369e-14	0.892748	0.894761	1	1	1	0.159513	1	1	0.0305499	0.490915	1	1	1	1	1	1	1	1	1	1	1	1	1	1	1	0.770438	1	4.8844e-07	1	1	1	1	1	1	1	1	1	6.09657e-09	1	1	1	1.11577e-05	4.26183e-05	1	1	0.00047649
	StCDF1_snp1692	a	0.854672	0.71098	0.770825	0.960227	1	0.912881	0.547908	0.511259	1	0.843713	1	0.598518	0.640003	1	0.929675	0.905603	0.975451	0.437811	0.843488	1	1	0.808518	1	0.993229	1	0.944491	0.90974	1	0.870679	0.975451	0.909812	1	1	1	0.108572	0.515272	1	0.774693	0.912881	0.501445	0.441778	0.355376	0.653419	1	0.302189	1	0.893756
	StCDF1_snp1770	b	0.964766	1	0.482059	0.909846	1	0.905603	1	1	1	0.622404	1	0.528349	0.0728812	0.00482991	0.903938	0.205615	0.0655902	0.899945	0.104736	0.597356	0.322412	0.055934	0.118389	0.729074	1	0.0350779	0.030954	1	0.946996	0.000473035	0.0524991	0.649	1	0.0736156	1	0.184431	0.0421161	1	0.803215	1	0.06322	0.689005	0.319473	0.925306	0.178927	0.975746	0.407816
	StCDF1_snp1776	b	0.952024	1	0.407858	0.883351	1	0.884398	1	0.856887	1	0.518362	1	0.88971	0.023211	0.00274311	1.0119e-10	0.0702923	0.0275193	0.591088	0.0262003	0.695025	0.222642	0.0139688	0.039104	5.5795e-11	0.96979	0.0092286	0.0263587	0.944271	0.702457	0.00231491	0.0221776	0.857225	1	0.0230559	1	0.299786	0.0210665	1	0.784265	1	0.0616139	0.7384	0.718374	5.80988e-05	0.370986	0.96099	0.896407
	StCDF1_snp1795		0.00235101	1	0.0497012	0.980691	1	0.99163	1	1	1	0.925934	0.302475	1	0.0073434	1	0.951755	0.00284309	0.00571149	4.65279e-10	0.000111747	1	7.06742e-06	0.000131874	0.0475566	0.960058	0.145892	0.000279824	0.00617031	0.0470458	0.23891	1	0.000104636	1	0.300645	0.00521819	1	1	1	0.558959	0.0604436	1	1	1	1.13227e-08	0.0209771	1	1.30994e-14	9.20227e-06
	StCDF1_snp1812	a	0.759799	0.801056	0.727679	0.752339	1	0.637305	0.478599	0.104088	1	0.674926	1	0.17718	0.970285	0.84292	0.870666	0.943027	1	0.673124	1	0.982488	1	1	1	0.980691	1	1	1	1	0.346841	0.666246	1	0.770525	1	1	0.381584	0.367872	0.969099	0.587042	1	0.99163	0.933916	0.371613	0.949189	1	0.108141	0.873965	0.902735
	StCDF1_snp1827	b	1	1	0.169655	1	1	1	1	1	1	0.940255	0.939935	0.664353	0.73244	0.0352182	0.375267	0.915565	0.849875	1	0.842428	0.250291	0.984188	0.8028	0.850277	0.355376	1	0.626701	0.623721	1	0.780637	0.173902	0.690204	0.87179	1	0.970285	0.705121	1	0.424375	0.302876	1	1	0.0559385	1	1	0.879837	0.834058	0.998482	1
	StCDF1_snp1875	b	1	0.964933	0.156007	1	1	1	1	1	1	0.925294	0.763004	0.758239	0.695676	0.0309223	0.372831	0.897263	0.81825	1	0.818722	0.260135	0.954389	0.77753	0.832532	0.360545	1	0.591938	0.595734	1	0.786627	0.207594	0.669499	0.816185	1	0.951214	0.749161	1	0.475425	0.362812	0.929286	1	0.0672347	1	1	0.721453	0.854176	0.992602	1
	StCDF1_snp1887	d	1	0.375547	1	1	0.732941	1	0.823267	0.448403	1	1	0.405905	0.669499	1	0.56749	1	0.857424	0.770525	1	0.856887	1	1	0.862927	0.874387	1	1	0.920226	0.611164	0.981956	0.0645372	0.289056	0.899236	1	1	0.645299	0.970285	0.750273	0.684923	1	1	1	0.629828	1	1	1	0.737606	1	1
Chr06	BEL5_snp3070		0.344501	1	0.62624	0.200342	0.996026	0.186984	1	0.597614	1	0.318299	0.896119	0.778721	0.958761	1	1	1	1	0.871164	1	1	1	0.982352	0.951097	1	0.758239	0.949297	1	0.40535	0.909812	0.744939	0.908692	0.616135	0.206168	1	1	0.258737	0.933911	1	0.963021	0.308168	1	0.231397	1	1	0.267649	0.987886	0.778453
	BEL5_snp3062		1	0.83116	1	0.404294	1	0.736764	1	1	1	0.127433	0.943164	0.920226	0.38456	0.758254	0.867924	0.992602	0.61304	0.480828	0.980691	0.0698206	0.948896	0.845101	0.585259	0.918622	0.00288884	0.917751	0.689739	1	0.896119	0.236906	0.941099	1	0.932118	0.308168	0.130591	0.986814	0.619847	0.368214	1	1	0.662223	1	1	1	1	1	1
	BEL5_snp3057	a	1	0.604142	0.908076	1	1	1	1	1	1	1	1	1	1	0.892285	1	1	1	1	1	1	1	1	0.932386	0.389827	1	1	1	1	1	1	1	1	5.33521e-56	1	0.912881	0.695464	0.257962	0.651713	1	1	0.758854	1	1	1	1	1	1
	BEL5_snp3032	b	1	0.765863	8.46965e-05	0.00106811	0.000242915	0.00107466	1	1	1	1	0.799893	0.00105515	1	0.459054	1	1	1	1	1	1	1	1	1	1	1	1	0.690364	1	0.939251	0.518582	1	0.256653	1	1	1	1	0.754991	0.351395	0.117642	1	1	1	1	0.342539	1	1	1
	BEL5_snp3020		6.8803e-07	0.678473	3.51665e-08	3.46382e-07	0.0590365	3.81548e-07	1	1	1	0.0123201	1	0.959121	0.00432004	1	1	0.00708938	0.0349424	5.69894e-06	0.0316501	1	0.0226401	0.0225419	0.0493051	1	0.589647	0.055934	0.021813	1	0.246693	0.924357	0.0163348	1	1	0.0552141	0.012319	0.481157	0.14359	0.000625477	0.987618	0.000703843	0.0203063	9.04022e-06	0.00124028	0.69639	0.36026	4.12514e-56	0.0152023
	BEL5_snp2961		0.0877301	0.0889217	0.753987	0.676589	0.0748156	0.72399	1	1	1	0.190217	0.148148	0.706011	0.00210834	0.89079	5.4008e-07	0.00204486	0.0168358	1.25685e-06	0.0106823	1	0.00100316	0.0308643	0.0540675	1.22156e-06	1	0.064433	0.014268	1	0.0208823	0.675831	0.0196126	0.224201	1	0.00764169	0.516887	1	0.287578	0.0522369	1	0.950907	0.617473	1	7.9286e-10	0.0144527	1	1	6.76145e-09
	BEL5_snp2960		1	0.876586	1	0.661965	1	0.681498	1	1	1.1233e-31	0.246415	0.63909	0.951953	0.899736	0.920226	0.951097	0.927145	0.927969	1	0.909106	1	1	0.916165	0.692281	0.970285	1	0.908093	0.879837	1	0.990597	0.920226	0.941099	0.197226	1	1	1.19859e-13	0.99163	7.75073e-06	0.820727	1	1	3.75298e-09	0.246415	1	1	1	1	0.0518267
	BEL5_snp2952		0.106131	0.198606	0.0204716	1	1	1	1.7371e-06	1.33708e-11	0.000235451	0.217999	0.0500257	0.969842	0.483542	1	1	0.536179	0.754223	1	0.757067	1	0.594675	0.982034	0.53704	1	1	0.608303	0.257224	1	2.35514e-06	0.846652	0.687689	0.918068	1	0.417177	0.82659	1	0.307955	1	0.732185	1	0.528093	0.712387	2.93302e-05	0.156265	1	0.548076	3.53685e-12
	BEL5_snp2892		1	1	0.179227	0.00406291	1	0.00409163	1	0.00648806	1	0.0412814	0.945333	3.67299e-15	0.786623	2.96883e-05	1	0.836597	0.840734	1	0.803942	1	1	0.814568	0.476631	1	1	0.803922	0.927582	1	1	2.34274e-06	0.864315	0.66051	1	1	0.321617	1	0.392879	0.446214	0.628217	1	0.36281	1	1	0.861112	1	1	1
	BEL5_snp2874	a	1	0.336114	0.673124	1	1	1	1	1	1	1	1	1	1	0.660242	0.902236	1	1	1	1	0.867725	1	1	0.780221	0.170149	1	1	1	1	1	0.951899	0.998315	1	9.24893e-58	1	0.690204	0.376669	0.0953413	0.463479	1	1	0.581664	1	1	1	1	1	1
	BEL5_snp2855		1	0.653171	1	0.509946	0.0341983	0.594031	1	1	1	0.405512	0.689005	0.908093	0.258876	0.891045	1.03192e-10	0.258885	0.338241	3.43628e-09	0.29144	1	0.358403	0.508777	0.542729	5.51821e-11	1	0.571543	0.159644	1	0.267421	0.811691	0.385213	1	1	0.253543	0.951755	0.744014	0.921201	0.191418	1	0.890673	0.892748	1	0.684923	0.00113744	0.838375	1	0.780637
	BEL5_snp2853	b	1	0.765863	8.46965e-05	0.00106811	0.000242915	0.00107466	1	1	1	1	0.799893	0.00105515	1	0.459054	1	1	1	1	1	1	1	1	1	1	1	1	0.690364	1	0.939251	0.518582	1	0.256653	1	1	1	1	0.754991	0.351395	0.117642	1	1	1	1	0.342539	1	1	1
	BEL5_snp2820		1	0.77753	1	0.914109	1	0.935063	1	1	1.60174e-11	1	1	0.650885	0.391772	1	1	0.361328	0.174682	1	0.261097	1	0.321446	0.312299	0.700796	1	1	0.258792	0.584453	1	1	1	0.273224	1	1	0.620069	6.34804e-12	0.662223	1.69896e-08	0.0213574	1	1	1.10708e-14	0.0603012	1	1	0.0183182	1	0.215697
	BEL5_snp2814		1	0.079386	0.848786	1	1	1	0.27454	1	0.988474	0.899142	0.139615	0.81825	0.755631	0.567547	1	0.813677	0.928696	1	0.770525	1	1	0.733084	0.725567	1	1	0.906592	0.779234	1	1	0.758854	0.88971	0.233767	1	0.584937	0.919307	0.491008	1	0.890871	1	0.385359	1	0.400391	1	1	0.655706	1	1
	BEL5_snp2808		0.261605	0.561128	0.0627066	0.286868	0.0295138	0.296226	0.736073	0.96817	1	0.434627	0.952669	0.531085	0.510912	0.766488	0.0511125	0.514753	0.86014	2.46417e-10	0.730881	0.952669	0.534466	0.807806	0.770525	0.0367956	1	0.861362	0.837333	1	0.00125528	0.632216	0.709566	0.211554	0.993441	0.628217	0.345706	1	0.0898868	0.0793005	0.727646	1	0.867724	1	0.294253	0.191632	0.988474	0.00348521	0.643188
	BEL5_snp2784	a	1	0.68897	0.310511	0.0116272	1	0.0116547	1	0.0220889	1	0.0883385	1	1.89962e-10	0.966996	0.0037062	1	0.992094	0.972192	1	0.976756	1	1	0.983762	0.69011	0.335722	1	0.975032	1	1	1	0.000308435	0.920051	0.64009	9.17859e-58	1	0.770525	0.66455	0.840549	0.846652	0.848786	1	0.838007	1	1	1	1	1	1
	BEL5_snp2781	a	1	0.47235	0.319483	0.959563	1	0.97043	1	1	1	1	1	0.800506	0.930088	0.302694	0.738456	0.936264	0.94157	0.972233	0.936005	0.458891	0.907844	0.936263	0.490968	0.775936	1	0.9306	0.988474	1	1	0.897085	0.935665	1	1	0.979404	0.446214	0.724551	0.0161963	0.221154	1	1	0.294539	0.838969	1	0.970166	1	1	1
	BEL5_snp2760		1	0.0593598	1.88175e-09	0.000101407	0.00238874	0.00011322	1	1	1	0.985822	0.297834	0.515323	1	0.742493	0.0660661	0.972935	1	1	0.964539	0.0890128	0.345706	0.956085	0.984643	0.266027	1	1	0.807527	1	0.571543	0.512903	0.862029	0.0239021	1	0.563311	0.768182	0.520295	0.183974	0.0394639	0.706414	1	0.659911	0.777224	0.665234	0.651934	0.301235	1	0.531639
Chr08	BMY-8/2_snp2505		1	0.00125528	1	1	1	1	1	1	1	1	1	1	0.975451	1	1	0.951755	1	0.138992	0.99163	0.934724	1	0.126197	0.466787	1	1	0.0888021	1	1	1	1	0.0947098	0.0292204	1	0.99163	0.415531	1	0.627268	0.73715	1	1	0.7598	1	1	1	1	1	1
	BMY-8/2_snp2533	a	1	1	1	0.807751	0.629725	0.817088	1	1	0.823265	0.99163	1	0.618824	0.549369	0.0812422	0.963796	0.336405	0.298181	1	0.334198	0.576754	0.706414	0.296838	0.583009	0.895902	1	0.293139	0.382022	1	1	0.0208039	0.2211	0.845127	1	0.302826	1	0.987618	0.951755	1	1	1	1	0.953371	0.598141	1	1	0.963486	0.513562
	BMY-8/2_snp2565		0.0270012	0.143206	0.0587389	0.0297041	0.0385618	0.0311062	1	0.0164502	1	0.0316142	0.291463	0.989674	4.24355e-06	1	1	3.8865e-06	0.00077383	1.55704e-51	0.000678413	1	1.45843e-05	0.000620957	0.00801276	0.718374	1	0.00634086	0.000615131	1	0.0139181	1	0.000375949	0.45436	1.89619e-54	0.000572129	0.623569	0.94157	1	0.813677	1	1	1	1	7.01956e-20	1	1	1.4864e-10	3.6499e-19
	BMY-8/2_snp2576		8.34267e-13	0.84508	4.56755e-06	0.637305	0.000941567	0.664085	0.755776	1	0.86045	0.0645285	0.938869	1	1	1	1	0.594031	0.638414	0.00241238	1	0.954359	1	0.537967	0.493868	1	1	0.481483	1	1	0.891045	1	0.447854	0.800114	1	0.594031	0.912881	1	1	0.680951	1	1.6238e-50	0.0011682	2.01038e-52	1	1	1	1	1
	BMY-8/2_snp2583	a	1	1	1	0.905429	0.813677	0.90406	1	1	0.838007	0.970285	1	0.813677	1	0.38456	0.698552	1	1	1	1	0.982488	1	1	0.949242	0.628217	1	1	1	1	1	0.112594	1	1	1	0.823261	1	1	0.420419	0.996064	1	1	1	1	1	1	1	1	0.982488
	BMY-8/2_snp2649		1	1	1	0.640481	1	0.598518	1	1	1	0.571233	0.697954	0.382659	1	0.442039	0.810615	1	0.983762	1	1	1	0.879011	1	0.916067	1	1	1	0.967054	1	1	0.310711	1	0.745818	1	0.848057	0.90357	0.546866	0.813677	1	1	1	1	0.869753	1	1	1	1	0.958026
	BMY-8/2_snp2657		1	0.884261	1	0.290417	0.0367894	0.28744	1	1	1	1	1	1	0.814568	1	1	0.711807	1	0.210445	0.974766	0.27604	0.864244	0.91122	1	0.920226	1	1	0.872727	1	1	0.998728	0.936411	1	1	0.620069	1	0.897579	0.913813	1	1	1	1	0.892225	0.937928	0.68113	0.640003	1	1
	BMY-8/2_snp2671		1	0.970285	0.106131	0.164408	0.0161635	0.159555	0.76219	0.412107	1	0.316549	1	0.948957	1	0.356163	0.598207	1	1	1	1	0.284817	1	1	1	0.4632	0.84463	1	1	0.470147	0.621926	0.0867207	1	0.00101584	0.616529	1	1	0.179368	0.170783	0.698415	0.982488	1	1	0.221937	0.0638613	0.963021	0.195072	0.701346	0.0549905
	BMY-8/2_snp2686		1.15011e-06	0.0926944	0.0842718	0.0415505	0.951537	0.0513996	0.93722	0.00214038	0.489541	0.000102766	0.158798	0.418518	2.77239e-06	0.020102	0.469046	1.35381e-08	1.43903e-05	0.00188411	1.43555e-05	0.0573129	2.34141e-08	1.12245e-05	0.000303767	0.664584	1	0.000140337	3.79256e-05	1	0.00355225	5.83597e-08	3.8865e-06	0.280224	0.799333	8.66646e-06	0.933916	0.669499	0.174682	1	0.953371	0.00394319	0.867184	0.000115981	3.02272e-21	0.554707	0.76822	0.0267925	8.72086e-25
	BMY-8/2_snp2694		0.972126	1	1	0.807843	1	0.872862	1	1	0.972126	0.978991	0.644048	1	0.637858	0.531085	0.8766	0.737406	0.620227	1	0.701191	0.343203	0.979404	0.625611	0.787288	0.863191	1	0.630433	0.758707	0.871163	0.801134	0.00836808	0.666428	1	1	0.121676	1	0.803446	0.789212	0.771327	1	1	1	1	0.998728	0.943808	0.976541	1	0.99369
	INV-8/2_snp2065		0.446363	0.620069	0.992281	0.202276	0.693136	0.22472	1	0.0915387	0.0707847	0.0341248	0.825649	1	0.55587	0.979703	0.975032	0.0771684	0.0266666	0.520108	0.0359908	0.503971	0.0870917	0.029917	0.286684	0.931988	0.870094	0.0787947	0.0208358	0.628217	0.695676	0.365664	0.0377963	0.863191	0.506563	0.0375844	0.445162	0.417177	0.131163	0.676947	1	0.24897	0.0842964	0.897085	0.00160786	0.899122	0.514439	1	0.0171344
	INV-8/2_snp2075		0.936005	0.307557	1	0.520724	0.968256	0.465112	1	1	0.936005	0.673305	0.256427	0.851861	0.348694	0.392152	1	0.690926	0.250458	1	0.273321	0.00932352	0.830128	0.280286	0.228121	1	1	0.289066	0.531085	0.80906	0.819979	0.0951496	0.35308	0.708752	0.673124	0.452421	0.89587	1	1	0.66013	1	1	1	1	0.991237	1	0.835004	1	0.970285
	INV-8/2_snp2076		0.657824	1	0.608504	0.732941	0.267953	0.775936	1	0.0571345	0.408551	0.491171	0.89467	0.397891	0.0200911	0.703923	1	0.000479059	5.22443e-06	1	2.94645e-05	0.271352	5.05511e-05	1.69981e-05	0.0134071	1	1	0.000477981	0.000124496	0.917177	0.227216	0.669542	6.72549e-05	2.9578e-06	1	0.000105456	0.855448	0.438567	0.658993	0.319473	1	0.883063	0.814568	0.912881	0.00220207	0.970285	0.597657	0.119639	0.068787
	INV-8/2_snp2116		1	0.563569	0.342522	1	1	1	0.130769	0.415531	1	1	1	0.81825	0.35921	0.267421	1	0.259205	0.143605	0.348083	0.185894	1	0.571582	0.065112	0.546651	1	1	0.184966	0.34932	1	0.0688307	0.00536224	0.126188	0.804455	1	0.206131	1	0.801275	0.00215643	0.813677	0.883097	0.734272	1	0.35846	0.352224	0.855448	0.469751	1	0.26237
	INV-8/2_snp2134		0.989136	0.35884	0.325982	0.532743	1	0.526582	0.941457	0.701115	1	0.961159	0.339258	0.389031	0.392835	0.886869	0.817662	0.111435	0.0378527	0.0153824	0.0676617	1	0.40535	0.0226552	0.169223	1	1	0.026174	0.0123201	1	0.446778	0.824752	0.0341649	1	0.948957	0.0577826	0.445479	0.751587	0.152504	0.22599	1	0.340085	1	0.120463	0.055934	1	1	1	0.182904
	INV-8/2_snp2175		0.526758	1	1	0.902546	1	0.910091	1	4.03444e-26	1	0.118141	1	1	0.0012892	1	0.951755	0.00124028	0.0101676	0.885967	0.0102362	0.212379	0.00204486	0.00971759	0.0227875	1	0.995201	0.0198554	0.00942895	0.823505	0.775936	0.957299	0.00998279	0.263003	1	0.0108069	0.00641498	0.199982	1	0.0244522	1	1	0.181993	0.963159	0.0164173	0.882722	0.883097	1	0.0853407
	INV-8/2_snp2182		0.982488	0.996472	1	1	1	1	0.846864	1	0.464519	1	0.673144	1	1	0.319843	1	1	0.867536	1	0.949803	0.859158	0.932388	0.627306	1	1	1	0.700554	1	1	0.637755	0.512958	0.676197	0.951097	1	0.680074	0.483601	1	0.768988	0.900404	1	1	0.842758	1	1	1	1	1	1
Chr09	PWD_snp10543	a	0.236906	1	0.647988	0.998098	0.161669	0.955783	1	1	1	0.466051	0.867184	1	0.7351	0.166061	0.787485	0.596282	0.419133	1	0.649784	1	0.972265	0.629165	0.586666	0.579193	1	0.435855	0.573139	1	0.0204079	0.739041	0.559133	1	1	0.433591	0.907765	0.959563	0.996638	1	0.00222579	0.549938	1	0.761694	0.234343	0.128355	0.951152	1	0.489555
	PWD_snp10547	b	0.869753	0.671654	0.146965	5.08783e-05	0.193678	4.32655e-05	0.828968	5.03258e-06	0.582184	0.0370175	0.225915	0.724115	5.64333e-09	0.83192	0.154965	4.07966e-08	4.11149e-12	0.591938	1.88114e-12	1	4.54336e-12	5.94163e-12	7.42817e-10	0.512516	0.0441084	2.69598e-10	4.11023e-12	0.0890138	0.31964	0.813831	4.74082e-12	0.210445	0.328659	1.55144e-11	1	1	0.997982	1	0.224201	0.545091	1	0.829758	1.00744e-08	0.586653	1	0.353576	1.39505e-07
	PWD_snp10576	c	0.895902	1	0.871001	0.0536459	1	0.0588341	0.000491204	1	0.895902	0.019681	0.641239	0.00454719	0.130243	1.65483e-08	1	0.108929	0.0890414	1	0.120463	0.0285871	0.544559	0.129749	0.216772	0.997853	1	0.223745	0.157883	1	0.673124	1.43316e-10	0.105812	1	1	0.0890391	0.904649	0.462739	0.0219763	0.266678	1	0.22844	0.356808	1	1	0.908692	0.410773	1	0.929627
	PWD_snp10629	f	0.0624445	0.648787	0.815539	0.263607	0.673124	0.273557	0.597121	0.446363	1	0.0164668	0.338241	0.284812	0.343574	0.0124869	0.81373	0.25479	0.240122	0.399192	0.0685868	0.220226	0.180105	0.0298856	0.293322	1	0.701226	0.106025	0.545091	0.243441	0.103446	0.00170055	0.0487693	0.265929	0.57939	0.312834	0.348736	0.143233	0.997818	0.651649	0.879931	0.0481783	0.698646	0.191632	0.0193728	0.0708382	0.103338	0.608096	0.0996787
	PWD_snp10657	d	0.0964431	0.913734	0.00152916	1.64595e-05	0.0625944	2.03105e-05	0.727646	3.87107e-07	0.987618	2.66724e-05	1	0.287762	0.643188	0.867725	0.23175	0.664353	0.702202	5.6405e-06	0.89079	1	0.810469	0.880888	0.941155	0.35662	1	0.840531	0.55587	1	0.00392323	0.651576	0.895902	0.150769	1	0.88971	0.334378	1	0.77651	0.200336	1	1	0.643188	1	1.53032e-08	1	1	0.244965	3.04401e-06
	PWD_snp10689	c	0.88971	1	1	0.236325	1	0.235045	0.0328524	1	0.83192	0.0769285	1	0.0212826	0.505003	9.42996e-06	1	0.600612	0.598518	0.493221	0.493029	0.305033	0.554707	0.643188	0.864244	1	1	0.616135	0.725567	0.987618	0.951537	2.11629e-08	0.680577	0.979254	1	0.419637	0.430242	0.870679	0.0187427	0.0928365	1	0.0602884	0.0377963	0.424	1	0.695923	0.622936	0.892373	0.841671
	PWD_snp10700	d	1.68876e-06	0.728098	1.56104e-06	1.57922e-07	0.0884114	2.03291e-07	0.806904	8.70051e-07	0.998728	3.59313e-08	1	0.404359	0.469638	0.767263	0.239019	0.627381	0.508777	2.38193e-05	0.79946	1	0.932667	0.820716	0.969842	0.224976	1	0.770825	0.418518	1	0.0132378	0.54383	0.858785	0.170867	1	0.948957	0.158418	1	0.7496	0.0732054	1	0.00028934	0.348694	2.802e-05	3.52336e-07	1	0.965245	0.266378	3.3444e-05
	PWD_snp10701	c	0.895902	1	0.871001	0.0536459	0.975942	0.0588341	0.000491204	1	0.895902	0.019681	0.641239	0.00454719	0.216715	4.07966e-08	1	0.203622	0.170504	1	0.206186	0.109006	0.660792	0.213265	0.336316	0.997853	1	0.325859	0.270322	1	0.673124	1.44838e-10	0.185029	1	1	0.152665	0.904649	0.462739	0.0275418	0.296425	1	0.22844	0.356808	1	1	0.821402	0.410773	1	0.929627
	PWD_snp10746		1	0.709637	1	1	1	1	0.979254	1	1	1	0.595156	0.747319	1	0.899159	0.00663742	1	1	1	1	0.66635	1	1	1	0.0080856	0.869753	1	1	1	0.36245	0.837185	1	1	0.955806	1	0.441778	1	0.511524	0.770525	0.884074	0.97672	0.894346	0.58887	1	0.11889	0.363303	0.869753	1
	PWD_snp10758		1	0.0659903	1	0.623721	1	0.666405	1	1.39332e-08	1	0.254651	0.052636	1	1	0.186667	1	1	1	1	1	1	1	1	1	1	1	1	1	1	4.95338e-07	0.951755	1	0.890217	1	1	1	1	1	1	1	1	1	0.455713	0.0682213	1	1	0.911464	0.0393085
	PWD_snp10761	d	0.0964431	0.913734	0.00152916	1.64595e-05	0.0625944	2.03105e-05	0.727646	3.87107e-07	0.987618	2.66724e-05	1	0.287762	0.643188	0.867725	0.23175	0.664353	0.702202	5.6405e-06	0.89079	1	0.810469	0.880888	0.941155	0.35662	1	0.840531	0.55587	1	0.00392323	0.651576	0.895902	0.150769	1	0.88971	0.334378	1	0.77651	0.200336	1	1	0.643188	1	1.53032e-08	1	1	0.244965	3.04401e-06
	PWD_snp10773	f	0.340315	0.106977	1	0.19455	0.23073	0.252077	0.803359	0.346714	0.703871	0.00254078	0.154594	1	0.789359	0.519607	0.611944	0.696367	0.531767	0.00477012	0.43371	0.551991	0.352224	0.458945	0.706414	0.730729	0.842758	0.770825	0.433631	0.434366	0.706933	0.338218	0.466245	0.342746	0.215858	0.247387	0.316265	0.779616	0.900557	0.322189	0.846864	0.310711	0.745913	0.435855	0.00148511	0.0159929	0.710587	0.616306	0.0232521
	PWD_snp10815	a	0.749757	1	0.77753	1	0.273321	1	1	1	1	0.591834	0.412541	0.97541	0.665053	0.14765	0.674157	0.500471	0.517405	1	0.544489	1	0.974507	0.533034	0.460542	0.490158	1	0.407092	0.51656	0.98299	0.0272859	0.545648	0.474238	1	1	0.569571	0.332292	0.596474	0.581167	1	0.00273369	0.633297	0.801324	0.508327	0.196611	0.0180803	0.553557	1	0.419708
	PWD_snp10911	b	0.870666	0.664242	0.274042	0.00055742	0.251751	0.000486599	0.621837	3.81038e-05	0.906377	0.0641962	0.311502	0.81825	4.26405e-07	0.87957	0.346841	2.63083e-06	5.36529e-10	0.751155	2.58783e-10	1	3.87908e-10	9.11566e-10	5.77037e-08	0.470147	0.062646	2.04503e-08	6.87405e-10	0.122452	0.589611	0.883097	2.18632e-10	0.19581	3.97581e-06	1.54246e-09	1	1	0.958647	0.921869	0.308168	0.623721	1	0.811555	2.23379e-06	0.582184	1	0.352647	1.18158e-05
	PWD_snp10916	e	0.963486	1	0.62569	0.903072	1	0.892748	0.100104	1.88787e-06	0.96202	0.309793	1	0.113455	0.610528	0.179751	0.384545	0.444105	0.221147	0.914271	0.585174	1	0.560061	0.537747	0.325274	0.848439	1	0.711496	0.1257	1	1	0.308168	0.614641	0.970305	1	0.310429	1	1	0.951755	1	0.754367	0.594031	1	1	0.997868	1	1	1	0.775715
	PWD_snp10917	e	0.912997	1	0.961672	0.404155	1	0.37996	0.200342	0.00400782	0.947536	0.0468809	1	0.944195	0.0140247	0.912881	1	0.0143156	0.0235552	5.85651e-14	0.0693696	1	0.168958	0.0722781	0.141461	1	0.990858	0.108962	0.0174551	0.8088	1	1	0.0793005	1	0.999994	0.0800295	1	1	0.503502	1	0.897571	0.725887	1	1	0.130424	1	1	1	0.591834
	PWD_snp10923	e	0.942022	1	0.553557	0.921169	1	0.915136	0.0310014	6.27002e-06	0.982488	0.262452	1	0.189682	0.549072	0.259774	0.56172	0.48707	0.277858	0.869753	0.493912	1	0.530376	0.589286	0.332292	0.820809	1	0.750747	0.0667969	1	1	0.328221	0.671654	1	1	0.338091	1	1	0.934724	1	0.703819	0.614625	1	1	0.993781	1	1	1	0.79319
	PWD_snp10932		1	0.71098	1	0.780637	1	0.757067	0.815879	1	1	0.96099	0.761694	1	1	1	0.000683623	1	1	1	1	0.77931	1	1	0.952024	0.000986919	0.695676	1	1	1	0.104859	1	1	0.798635	0.821628	0.951152	0.169192	0.9617	0.866864	0.47235	1	1	0.442759	0.289799	1	0.0773388	0.160431	0.695676	1
	PWD_snp10962	b	0.822561	0.666246	0.289307	0.0010042	0.256689	0.000900695	0.673124	0.000208962	0.923189	0.0916997	0.0399877	0.970285	2.00888e-07	0.953739	0.0244187	1.25059e-06	3.3771e-10	0.737302	9.60277e-11	0.99163	3.20713e-10	3.93584e-10	1.71501e-08	0.309388	0.0375254	1.15503e-08	2.88672e-10	0.0898338	0.545091	0.867412	2.18101e-10	0.11928	0.321967	2.98412e-10	1	0.840348	1	0.962398	0.34932	0.829544	1	0.880568	2.99131e-06	0.55811	1	0.266386	1.59088e-05
	PWD_snp11022		1	1	0.883978	0.944609	1	0.929286	0.69011	1	1	1	1	0.749161	1	0.723962	0.870666	1	1	1	1	0.81825	1	1	0.967687	1	0.571543	1	1	0.984142	0.705962	0.775679	1	0.445991	0.709566	0.861112	0.311863	0.77753	0.804673	0.695676	1	1	0.378669	0.227145	1	1	0.0983262	0.571543	1
	PWD_snp11064		0.00081492	0.773247	0.455932	0.564191	1	0.546651	0.0190576	0.972935	1	0.0210174	0.895902	0.408123	0.120866	0.0719161	1	0.192951	0.219224	5.71642e-15	0.320497	0.907696	0.306966	0.322412	0.553557	1	0.888662	0.302682	0.193568	0.654766	1	0.0333889	0.299305	1	0.943808	0.323559	0.0346684	0.845127	0.0289587	0.15461	0.581036	9.72502e-15	0.0013226	2.63925e-16	0.206868	0.36052	0.0641962	0.947245	0.551527
	PWD_snp11112		1	0.543495	0.959191	0.944195	0.902004	0.955894	0.995071	0.737095	0.169562	0.88971	0.742493	0.958133	0.250858	0.977121	0.454148	0.294539	0.245566	1	0.237879	1	1	0.263004	0.369533	0.407806	0.000622228	0.236325	0.205372	0.000513194	0.980832	1	0.30282	0.912881	0.00462299	0.165838	0.202045	0.710608	1	0.00218298	1	1	0.310458	0.173268	0.852591	1	0.00719611	1	0.951097
Chr10	InvCD141_snp276		1.64749e-17	0.0385765	1.2271e-05	0.204998	1	0.203665	1	0.942013	0.000334155	0.0104228	0.911464	1	1	0.928369	5.43183e-14	1	1	0.837396	0.951953	0.988474	1	1	1	5.11016e-14	0.668727	1	1	0.83192	0.0319818	0.511401	1	0.259345	1	0.74745	0.974972	1	0.533232	0.627184	1	2.17393e-12	0.305337	1.08705e-14	0.00189933	1.64189e-05	0.997818	0.759744	0.00360409
	InvCD141_snp280	a	1	0.951097	0.241368	0.799245	0.79172	0.845957	0.741175	0.982211	1	0.90728	0.712677	0.693426	0.989107	0.834194	0.214192	0.912881	1	1	0.951097	1	1	0.927582	0.921869	0.271981	0.90934	1	1	0.484189	0.9961	0.623248	0.917751	0.63261	0.817662	1	1	0.572424	0.699008	0.944766	1	1	0.820044	1	0.551991	0.998728	0.207547	1	0.371363
	InvCD141_snp288	a	0.18514	1	1	0.883063	1	0.943164	1	1	0.525275	1	1	1	0.781653	0.870552	0.029932	0.464668	0.770525	1	0.707512	0.87179	1	0.544492	0.727775	0.0277987	0.666321	0.76788	0.856887	0.2395	1	0.803922	0.369162	1	0.525379	0.501463	0.990966	1	0.877439	0.734272	1	0.66027	0.594182	0.242382	1	0.710918	0.345461	1	0.770438
	InvCD141_snp339	a	0.88971	1	0.294333	0.301032	0.996484	0.351395	1	1	0.696467	0.630114	0.902392	1	0.571308	0.76964	0.222235	0.481988	0.845957	1	0.528382	1	1	0.513537	0.576618	0.16796	0.864816	0.890217	0.681688	0.420666	0.911196	0.689739	0.273224	0.734894	0.757067	0.433929	1	0.857551	0.84245	0.893224	1	0.348694	0.638758	0.0518991	0.557584	0.627288	0.169013	1	0.137014
	InvCD141_snp378	b	0.951097	1	0.544489	0.0736455	1	0.0705298	0.135936	1	0.944271	0.0147805	0.837396	0.391948	0.997627	0.951899	1	0.245969	0.739442	0.346714	0.704379	0.594031	0.696518	0.287905	0.057402	1	0.0433608	0.15913	0.448071	0.212294	0.0111884	1	0.458922	0.0613801	0.515519	0.655648	0.944766	0.0738185	0.149648	0.519584	1	0.516519	1	0.385359	0.195156	1	1	0.813677	0.555496
	InvCD141_snp426		1	0.824687	0.0210132	0.744915	0.626331	0.695696	0.937672	1	1	0.739622	0.916691	0.968507	0.809415	0.827097	0.181881	0.321446	0.0791726	1	0.107188	0.935665	0.118761	0.0915387	0.193597	0.166531	0.701191	0.307592	0.0828898	0.280896	0.916026	0.829213	0.0176921	1	4.56474e-07	0.224562	1	1	1	0.84463	1	0.975746	1	1	1.48795e-06	1	1	3.06836e-05	4.06284e-06
	InvCD141_snp440	b	0.915618	0.795115	0.364931	0.147741	1	0.137265	0.855448	1	0.900545	0.0581708	0.807527	0.7496	0.759744	0.900545	0.438567	0.253322	0.465052	0.761036	0.614091	0.820044	0.600708	0.385812	0.191054	0.338965	0.3528	0.561984	0.282505	0.706414	0.000380086	0.454445	0.744563	0.0407519	0.936394	0.41557	0.911075	8.14572e-05	0.174983	0.40746	1	0.508777	0.379269	0.0110374	0.094841	1	0.283497	0.808412	0.409321
	InvCD141_snp444		0.817662	0.982488	1	0.858145	0.879837	0.851098	0.862029	4.68973e-13	0.00567425	0.66868	0.818685	0.88971	0.971944	0.986927	0.444668	0.560061	1	0.980262	0.944766	1	0.269858	0.923459	0.320349	0.559422	1	0.944491	0.936411	1	0.846652	0.94363	0.970285	1	1	0.838007	0.0120962	0.906726	0.609144	0.331714	0.902004	0.0240899	0.0431936	0.61601	0.169148	0.710592	0.627609	0.0463706	0.0460066
	InvCD141_snp462		0.695676	0.370137	0.648084	0.680951	0.451515	0.745495	0.356808	1	0.112651	0.778061	0.677313	0.89784	0.15457	0.41204	0.32736	0.143792	0.364988	1	0.204001	0.234579	0.230444	0.230235	0.0693246	0.397682	0.907221	0.21027	0.166159	0.74225	0.197776	0.119639	0.332804	0.115301	0.0152672	0.197382	0.226919	0.744939	0.520084	0.147696	1	0.0389985	0.800752	0.154421	0.0132919	0.738679	0.892075	1	0.000951759
	InvCD141_snp474		0.952024	0.806202	0.998315	0.736764	0.591773	0.755776	1	1	0.892718	0.363958	0.987886	1	1	0.255825	1	1	0.952669	1	1	0.558959	0.806183	1	0.951755	1	1	1	1	1	0.634302	0.104773	1	1	1	0.813677	0.119606	0.916067	0.0139986	0.814107	0.970388	1	0.0991263	0.737971	0.998633	0.803605	1	0.96546	1
	InvCD141_snp481		1	0.857225	1	1	1	1	1	1	1	1	1	1	1	0.771094	1	1	1	1	1	0.891045	1	1	1	1	1	1	0.965241	1	1	1	1	1	1	1	1	1	1	0.854545	0.341407	1	0.752232	1	1	0.609748	1	1	1
	InvCD141_snp483		3.33848e-07	0.0459061	1	1	0.857611	1	1	0.863544	1	0.454845	0.255062	1	1	1	1	1	1	1	1	0.880568	1	1	0.841671	0.998595	1	1	1	1	0.038649	0.537747	1	0.980533	1	0.963486	0.268324	1	0.739347	0.219612	0.000781666	1	0.438377	1	0.00292652	0.093505	1	0.544699	0.0230979
	InvCD141_snp543	a	1	0.9997	0.168581	0.372082	1	0.4117	0.900545	1	0.722492	0.815275	1	0.997818	0.817662	0.831788	0.119139	0.671654	0.968507	1	0.750273	1	1	0.734337	0.980262	0.152156	0.88971	1	0.984643	0.451515	1	0.77156	0.764969	0.742268	0.787215	0.706792	1	0.749757	0.788408	0.839224	1	1	0.584453	0.883097	0.913813	0.846864	0.12318	1	0.407307
	InvCD141_snp582		0.388533	0.788195	0.711189	1	0.892716	1	1	0.030665	0.967503	1	0.944195	1	0.897263	1	0.936411	0.621602	0.944766	0.996638	1	0.537967	1	0.900578	1	1	0.698552	1	0.840348	0.657935	0.850277	0.599087	0.885967	1	0.0408342	1	0.736439	1	0.126646	0.176511	0.755614	0.807794	0.327666	1	1	0.15461	1	0.0995453	1
	InvCD141_snp585		9.70299e-14	0.505492	0.000189343	0.477198	1	0.56635	1	7.18145e-05	0.140356	0.113711	1	0.445032	0.963486	1	0.537356	1	0.849948	1	0.936394	0.95908	1	1	0.61895	0.801246	1	0.937302	1	1	8.43494e-06	0.162449	1	1	0.0807309	1	0.68743	1	0.617473	0.902298	0.996588	1	0.455932	0.757826	1.565e-05	0.763004	1	1	6.60733e-06
	InvCD141_snp601		0.261768	0.961043	1	0.602628	1	0.537967	0.965245	0.484189	0.905252	0.486078	0.959191	1	1	0.535442	0.928489	0.873694	0.838262	1	0.758239	0.0488344	0.707807	0.778692	0.652483	0.980196	0.963375	0.56557	0.87648	1	1	0.450924	0.815275	1	1	0.730866	1	1	0.951097	1	0.989185	0.779202	1	0.67815	0.103237	0.967419	1	0.424211	0.0595849
	InvCD141_snp621		0.384867	0.637305	0.50572	0.446524	0.809167	0.450111	0.0572049	0.802571	1	0.256886	0.714402	0.31452	0.0832792	1	0.703263	0.00796634	0.0669326	0.788785	0.0222969	0.76822	0.018285	0.0123201	0.000155792	0.796697	0.970285	0.00252007	0.0577826	0.971386	0.112476	0.320725	0.0511125	0.983762	0.870679	0.0792933	0.343124	0.669542	1	0.442164	1	1	0.219777	0.0800834	0.024329	1	1	2.79521e-13	0.157604
	InvCD141_snp624	b	1	0.50371	0.885967	1.76374e-07	1	1.64061e-07	0.175336	1	1	7.0819e-09	0.116827	0.29153	0.397682	1	0.876492	0.0241742	0.562226	0.0123029	0.17216	1	0.321345	0.00763077	0.0589284	0.76703	0.0792933	0.113455	0.465052	0.277639	0.0281924	1	0.267421	0.030954	0.643716	0.645154	0.67931	0.0885321	0.642395	0.0969364	1	0.36655	0.989136	0.3816	0.366822	1	0.856887	0.991997	0.625334
	InvCD141_snp630	a	1	0.526758	0.122632	0.169811	0.951992	0.1946	0.777647	0.95225	0.530376	0.32396	0.120624	1	0.746298	1	0.0251071	0.539393	0.820716	1	0.604891	0.943682	0.929675	0.570712	0.677347	0.100903	0.648084	0.943164	0.85247	0.285528	0.730017	1	0.526758	0.572424	0.508466	0.85247	1	0.457048	0.301531	0.689815	1	1	0.944319	1	0.341579	0.90357	0.233004	1	0.0611929
Chr12	LapN_snp2704	a	0.669499	1	0.736189	0.84245	0.308168	0.829213	1	0.871163	0.184431	0.599087	1	0.88971	0.685991	0.638804	0.322981	0.612291	0.938231	0.32396	0.822967	0.952669	0.837256	0.845957	1	0.198883	0.640977	0.931458	1	1	0.594031	0.093087	0.715035	1	0.943435	0.944349	0.227232	1	0.0859454	0.631829	0.86339	1	0.617276	0.585089	0.491008	0.542592	1	1	0.367469
	LapN_snp2707		1	1	0.0835929	1	1	1	1	1	1	0.845448	0.148148	0.749161	0.60802	0.723962	0.438574	0.0440227	0.171017	1	0.180571	0.81825	0.0440571	0.187665	0.253444	0.445284	1	0.276204	0.183143	1	1	0.775679	0.186984	1	1	0.087247	1	1	0.99647	1	1	1	1	1	0.937065	1	1	0.00206831	0.567612
	LapN_snp2731		0.916029	0.955001	0.197162	0.444602	0.776721	0.500471	0.902004	1	0.912881	0.869753	0.522764	0.997231	0.995387	1	0.878217	0.854176	0.92077	1	0.936394	1	0.823505	0.940134	0.91044	0.91282	1	0.895902	0.929274	0.778692	0.873498	1	0.930108	0.000238194	1	0.973465	0.314265	0.855047	0.139924	0.796685	0.33105	1	0.928696	1	1	0.162579	1	1	0.897075
	LapN_snp2746		1	0.0537795	0.631279	1	1	1	1	1	0.328195	1	0.0387829	1	1	1	0.667316	1	1	0.280078	0.970244	0.998699	1	1	0.930567	0.650739	0.0426825	1	0.849863	0.138459	0.947797	1	1	9.92943e-06	0.543624	0.7384	0.751667	1	0.743269	0.832225	1	0.893091	0.477198	0.935595	1	0.989136	1	0.669499	1
	LapN_snp2783		1	0.277765	1	0.848786	1	0.81101	0.845448	3.38517e-23	1	0.314071	0.735366	0.915618	1	1	0.623011	1	1	1	1	0.912881	1	1	1	0.797714	1	1	0.86009	1	0.0427137	1	1	1	1	1	1	0.746305	0.990098	0.610876	1	1	1	1	0.00100075	1	0.971594	0.0131861	0.0111766
	LapN_snp2790	a	1	0.952669	0.908093	0.993441	0.331079	0.999485	0.658613	0.926069	0.419547	1	0.915776	1	0.815285	0.849918	0.338628	0.70479	0.944195	0.781253	0.942904	0.90357	0.878059	0.923695	1	0.446537	0.77279	1	1	0.852907	0.43499	0.0928365	0.928339	1	1	1	0.314642	1	0.115404	0.554707	1	0.980691	0.531495	0.89467	0.762991	1	1	0.982488	0.834657
	LapN_snp2793	a	0.604256	1	0.799589	1	0.160479	1	0.987618	0.543624	0.927902	0.858145	1	0.807189	0.159244	0.600502	0.252937	0.0648476	0.212273	0.376669	0.38456	0.762088	0.576374	0.207594	1	0.317539	0.613129	0.510655	0.658435	1	0.371818	0.0282062	0.238522	1	1	0.95953	0.355376	1	0.13389	0.53704	1	0.915618	0.679461	0.703871	0.264697	0.786627	1	0.791461	0.325955
	LapN_snp2799	b	0.294698	0.696367	0.92233	1	1	0.982488	0.0197309	8.39001e-06	0.937076	0.548076	0.823838	0.177512	0.245269	0.345992	1	0.34882	0.276713	1	0.445279	0.838007	0.547003	0.419914	0.321967	1	1	0.608096	0.230865	1	0.0208358	0.551527	0.416913	0.4791	1	0.299675	0.497806	0.261415	0.894708	0.796283	0.814659	0.0276202	0.706414	1	0.186984	0.828885	0.755614	1	0.446017
	LapN_snp2810		1	1	1	0.58927	1	0.555549	0.118141	1	1	0.746298	1	0.926069	0.941845	0.363303	0.00137037	1	0.936411	0.988084	0.998482	1	0.230315	0.987618	1	0.00100776	1	1	1	1	0.929269	0.899159	0.996472	1	1	0.886525	0.562547	0.867412	0.998482	0.687195	0.0101895	0.514439	0.997231	1	1	8.68816e-06	1	1	1
	LapN_snp2813	b	0.04884	0.437566	0.690364	0.600993	1	0.569571	0.918003	5.13917e-09	1	0.152665	0.575152	0.202722	0.0619586	0.385648	0.574728	0.103273	0.0917325	1	0.177839	0.911199	0.256133	0.163835	0.203118	0.947462	1	0.301609	0.0842964	1	0.254674	0.625335	0.160831	0.438718	1	0.108962	0.185894	0.268811	0.892768	0.35898	0.829383	0.0101506	0.511113	0.90934	0.0039976	0.81825	0.419637	1	0.0377803
	LapN_snp2816		1	0.809859	1	0.979986	1	0.969942	0.0133318	1	1	0.973036	1	0.38456	0.380746	0.0903585	1	0.319494	0.474405	0.511803	0.191306	0.0325953	0.35148	0.189682	0.644456	1	1	0.426406	0.89467	0.93975	0.865087	1.21913e-31	0.494858	1	1	1	0.282505	1	2.42489e-05	0.15858	1	1	0.683461	1	1	1	1	0.892753	1
	LapN_snp3093	a	0.649251	1	0.892302	0.888778	0.275442	0.870386	1	0.591616	0.770825	0.517481	0.951097	1	0.797712	0.571543	0.39067	0.620923	0.920051	0.419509	0.915996	0.952069	0.864497	0.887984	1	0.202276	0.681773	0.972935	1	1	0.55921	0.0708707	0.829758	0.972192	0.967453	0.99163	0.113455	1	0.18205	0.157099	0.97672	0.980691	0.162579	0.791536	0.444602	0.589647	1	0.978991	0.508777
	LapN_snp3097	a	1	1	0.264366	0.814537	0.473579	0.846766	0.994015	0.581362	0.617276	0.70195	0.624985	0.952669	0.585234	0.503934	0.529138	0.609199	0.546463	0.329929	0.489599	0.897075	0.701438	0.617467	0.814568	0.724551	0.592439	0.856887	0.710941	0.664584	0.317892	0.0270949	0.626306	0.775679	0.884846	0.807751	0.439392	1	0.163425	0.616135	0.987946	0.93443	0.676775	0.879895	0.291653	0.597356	1	1	0.333918
	LapN_snp3101	a	0.619584	0.982034	0.598518	0.970285	0.409323	0.972935	1	0.530742	0.980332	0.912997	1	0.840404	0.454845	0.526651	0.303075	0.400398	0.654528	0.27966	0.660502	0.767462	0.819082	0.5131	1	0.23073	0.689739	0.850277	0.944766	1	0.597356	0.0616361	0.469751	0.896272	0.957846	0.961083	0.17264	1	0.175363	0.365788	0.883097	0.943808	0.36052	0.754616	0.325109	0.626779	1	0.864193	0.333793
	LapN_snp3117		1	0.152921	0.0027969	1	0.0170114	1	1	0.493261	1	1	0.0177406	0.614091	1	1	0.000227266	0.948957	0.835308	0.219093	0.792235	0.179357	0.257989	0.823066	1	0.000589416	0.853252	0.95225	0.6078	0.892768	0.0245339	0.663471	0.93102	0.858785	0.739627	0.987846	0.310711	1	0.702412	0.668111	1	0.877257	0.223322	0.892716	0.202276	0.233068	1	0.873498	0.581036
	LapN_snp3172		1	0.470147	1	0.912881	0.456987	0.931697	0.607492	0.837256	1	1	0.821402	0.522918	0.818558	0.706971	0.0824664	1	0.99914	0.953226	1	0.921414	1	1	0.958133	0.299452	0.842354	1	1	0.598207	0.66027	0.807806	1	0.117272	0.912687	1	1	1	1	1	0.519607	0.441568	1	1	0.000289891	0.467868	1	0.593078	0.000525012
[truncated: 173 more columns]
